# Supplementary material for: Habitat connectivity and resource selection in an expanding bobcat (Lynx rufus) population
Source: PeerJ. 2021 Nov 11;9:e12460. doi: 10.7717/peerj.12460 (PMC8590802; doi:10.7717/peerj.12460)
Supplement: Supplemental Information 1 — Bobcat verified sightings from citizens used to evaluate population-level habitat selection. [file peerj-09-12460-s001.xls]

## Sheet: bobcat_sight_data
CID	NoCrt	Date	Year	LONG	LAT	OHCounty	Confirmation	Observation
1003	1	2010-01-09	2010	-83.186	38.6224	Adams	Photograph	Photo
997	2	2010-01-25	2010	-81.7802	39.1412	Meigs	Trail cam photo	Photo
960	3	2010-01-29	2010	-81.3232	40.0092	Guernsey	Trail cam photo	Photo
962	4	2010-02-02	2010	-81.1118	40.0007	Belmont	Trail cam photo	Photo
991	5	2010-02-18	2010	-81.3203	39.3597	Washington	Photograph	Photo
994	6	2010-03-05	2010	-82.418	39.1868	Vinton	USFS Employee Sighting	Other
978	7	2010-03-07	2010	-81.6834	39.7505	Noble	Former State Employee Sighting	Other
982	8	2010-04-05	2010	-81.4665	39.6979	Noble	Trail cam photo	Photo
980	9	2010-04-11	2010	-81.8484	39.6886	Morgan	State Employee Sighting	Other
986	10	2010-04-22	2010	-81.3767	39.5558	Washington	Trapped and released	Other
1002	11	2010-04-22	2010	-82.2732	38.6598	Gallia	Trail cam photo	Photo
976	12	2010-05-04	2010	-81.7348	39.7549	Noble	State Employee Sighting	Other
1001	13	2010-06-30	2010	-83.4223	38.7226	Adams	Trail cam photo	Photo
979	14	2010-07-22	2010	-81.0584	39.7195	Monroe	Trail cam photo	Photo
974	15	2010-08-02	2010	-80.9232	39.7804	Monroe	Trail cam photo	Photo
966	16	2010-08-15	2010	-81.3344	39.9192	Noble	Trail cam photo	Photo
969	17	2010-09-04	2010	-81.6276	39.8855	Guernsey	Trail cam photo	Photo
959	18	2010-09-13	2010	-81.6694	40.0838	Guernsey	Trail cam photo	Photo
957	19	2010-09-19	2010	-81.5131	41.2648	Summit	Trail cam photo	Photo
965	20	2010-09-23	2010	-81.4005	39.8927	Noble	Trail cam photo	Photo
961	21	2010-09-26	2010	-81.3125	40.0044	Guernsey	Trail cam photo	Photo
964	22	2010-09-26	2010	-81.7396	39.9192	Muskingum	Trail cam photo	Photo
984	23	2010-10-02	2010	-81.3098	39.6493	Noble	Trail cam photo	Photo
993	24	2010-10-05	2010	-83.287	39.2376	Ross	Trail cam photo	Photo
972	25	2010-10-12	2010	-82.1589	39.7909	Perry	Photograph	Photo
983	26	2010-10-15	2010	-82.1426	39.6585	Perry	Trail cam photo	Photo
995	27	2010-10-15	2010	-82.303	39.1598	Vinton	Trail cam photo	Photo
989	28	2010-10-16	2010	-81.2006	39.4961	Washington	Trail cam photo	Photo
975	29	2010-10-17	2010	-81.798	39.7238	Morgan	Trail cam photo	Photo
958	30	2010-10-21	2010	-81.3953	40.1945	Guernsey	Trail cam photo	Photo
968	31	2010-10-22	2010	-81.9367	39.8884	Muskingum	Trail cam photo	Photo
990	32	2010-10-23	2010	-81.7407	39.4192	Washington	Trail cam photo	Photo
981	33	2010-10-24	2010	-81.4984	39.6919	Noble	Trail cam photo	Photo
996	34	2010-10-24	2010	-81.8269	39.1527	Meigs	Trail cam photo	Photo
999	35	2010-10-26	2010	-82.3363	38.9932	Gallia	Trail cam photo	Photo
963	36	2010-10-27	2010	-81.3376	39.9636	Guernsey	Trail cam photo	Photo
967	37	2010-10-28	2010	-81.2867	39.91	Noble	Trail cam photo	Photo
985	38	2010-10-29	2010	-82.1169	39.6167	Perry	Trail cam photo	Photo
992	39	2010-11-02	2010	-82.6886	39.3312	Vinton	Trail cam photo	Photo
987	40	2010-11-12	2010	-81.7239	39.5308	Morgan	Trail cam photo	Photo
988	41	2010-11-15	2010	-81.2621	39.5437	Washington	Trail cam photo	Photo
971	42	2010-11-22	2010	-81.3737	39.8275	Noble	Trail cam photo	Photo
970	43	2010-11-30	2010	-81.2754	39.8636	Monroe	Trail cam photo	Photo
977	44	2010-12-08	2010	-81.685	39.7514	Morgan	Tracks	Other
998	45	2010-12-16	2010	-82.5331	39.0286	Jackson	Trail cam photo	Photo
973	46	2010-12-26	2010	-80.993	39.7616	Monroe	Trail cam photo	Photo
1000	47	2010-12-31	2010	-82.9621	38.8421	Scioto	Trail cam photo	Photo
956	48	2011-02-01	2011	-81.3776	39.5579	Washington	Trapped and released	Other
955	49	2011-02-07	2011	-81.0847	39.721	Monroe	Trail cam	Photo
954	50	2011-02-19	2011	-80.9396	39.8742	Belmont	Trail cam photo	Photo
894	51	2012-01-01	2012	-81.0086	39.725	Monroe	Incidentally trapped	Other
935	52	2012-01-04	2012	-82.1233	39.04	Meigs	Trail Cam Photo	Photo
912	53	2012-01-05	2012	-81.6455	39.5908	Monroe	incidentally trapped and shot	Other
923	54	2012-01-06	2012	-81.8528	39.4057	Athens	Trail Cam Picture	Photo
864	55	2012-01-12	2012	-80.8045	39.9834	Belmont	Trail Cam Photo	Photo
953	56	2012-01-12	2012	-83.2923	38.6082	Adams	Trail Cam Picture	Photo
941	57	2012-01-15	2012	-82.4668	38.9026	Jackson	Trail Cam Picture	Photo
869	58	2012-01-20	2012	-81.6888	39.9163	Guernsey	incidentally sred	Other
936	59	2012-01-21	2012	-82.0862	39.049	Meigs	Trail Cam Photo	Photo
895	60	2012-01-25	2012	-80.9941	39.7214	Monroe	Incidentally trapped in conibear	Other
871	61	2012-01-29	2012	-81.5588	39.8984	Guernsey	Trail Cam Picture	Photo
914	62	2012-02-02	2012	-81.7462	39.5626	Morgan	Trail Cam Picture	Photo
843	63	2012-02-06	2012	-80.7005	40.4688	Jefferson	Trail Cam Picture	Photo
890	64	2012-02-08	2012	-81.8532	39.7347	Morgan	incidentally sred	Other
904	65	2012-02-08	2012	-80.9816	39.6509	Monroe	Incidentally trapped	Other
870	66	2012-02-09	2012	-81.6707	39.9021	Guernsey	Incidentally trapped	Other
934	67	2012-02-09	2012	-81.8032	39.0947	Meigs	Observation	Other
876	68	2012-02-10	2012	-81.2761	39.862	Monroe	Trail Cam Picture	Photo
939	69	2012-02-11	2012	-82.2035	38.9348	Gallia	Video	Photo
875	70	2012-02-14	2012	-81.6492	39.8642	Guernsey	Video	Photo
881	71	2012-02-19	2012	-80.915	39.8211	Monroe	Trail Cam Picture	Photo
874	72	2012-02-21	2012	-81.7118	39.8653	Muskingum	Observation	Other
873	73	2012-02-25	2012	-81.7979	39.872	Muskingum	Trail Cam Picture	Photo
885	74	2012-02-28	2012	-80.8685	39.8127	Monroe	Trail Cam Picture	Photo
919	75	2012-03-08	2012	-82.2999	39.418	Hocking	Trail Cam Picture	Photo
861	76	2012-03-13	2012	-81.2417	40.0072	Guernsey	Trail Cam Picture	Photo
906	77	2012-03-15	2012	-81.7908	39.6442	Morgan	Bite marks on throat	Other
900	78	2012-03-27	2012	-81.4944	39.685	Noble	Unknown cause of death	Other
942	79	2012-04-18	2012	-82.1539	38.9262	Gallia	Trail Cam Picture	Photo
867	80	2012-04-25	2012	-81.317	39.9575	Guernsey	Trail Cam Picture	Photo
872	81	2012-04-30	2012	-84.0805	39.8764	Montgomery	Tracks	Other
918	82	2012-05-19	2012	-81.2397	39.4699	Washington	Trail Cam Picture	Photo
849	83	2012-06-07	2012	-81.0523	40.2137	Guernsey	Trail Cam Picture	Photo
915	84	2012-06-11	2012	-81.7429	39.5638	Morgan	Trail Cam Picture	Photo
898	85	2012-06-13	2012	-81.8613	39.6832	Morgan	Observation	Other
911	86	2012-06-18	2012	-81.8166	39.6147	Morgan	Trail Cam Picture	Photo
899	87	2012-06-28	2012	-81.8259	39.6561	Morgan	Photo	Photo
950	88	2012-07-03	2012	-82.226	38.6973	Gallia	Trail Cam Picture	Photo
882	89	2012-07-05	2012	-82.0447	39.7978	Muskingum	Trail Cam Picture	Photo
907	90	2012-07-06	2012	-81.316	39.6213	Noble	Trail Cam Picture	Photo
932	91	2012-07-13	2012	-83.2947	39.0872	Pike	Trail Cam Picture	Photo
952	92	2012-07-25	2012	-83.3253	38.6414	Adams	Trail Cam Picture	Photo
883	93	2012-07-31	2012	-81.6044	39.8018	Noble	Observation	Other
944	94	2012-08-05	2012	-82.2157	38.8461	Gallia	Photo	Photo
859	95	2012-08-10	2012	-81.3426	40.0191	Guernsey	Trail Cam Picture	Photo
887	96	2012-08-11	2012	-81.4596	39.7581	Noble	Trail Cam Picture	Photo
886	97	2012-08-12	2012	-82.0833	39.7921	Perry	Observation	Other
930	98	2012-08-12	2012	-83.3869	39.1057	Highland	Trail Cam Picture	Photo
891	99	2012-08-18	2012	-81.6803	39.73	Morgan	Observation	Other
845	100	2012-08-21	2012	-82.8441	40.3397	Delaware	Trail Cam Picture	Photo
897	101	2012-08-23	2012	-81.5761	39.7074	Noble	Trail Cam Picture	Photo
916	102	2012-08-29	2012	-81.6717	39.5706	Washington	Trail Cam Picture	Photo
913	103	2012-09-03	2012	-81.9894	39.5804	Morgan	Trail Cam Picture	Photo
846	104	2012-09-06	2012	-81.0532	40.3073	Harrison	Trail Cam Picture	Photo
844	105	2012-09-10	2012	-80.8886	40.3744	Harrison	Trail Cam Picture	Photo
853	106	2012-09-11	2012	-80.974	40.1489	Belmont	Trail Cam Picture	Photo
920	107	2012-09-15	2012	-81.9935	39.4365	Athens	Trail Cam Picture	Photo
860	108	2012-09-16	2012	-81.2436	39.9989	Guernsey	Trail Cam Picture	Photo
888	109	2012-09-17	2012	-81.1547	39.7819	Monroe	Trail Cam Picture	Photo
902	110	2012-09-21	2012	-81.1222	39.6717	Monroe	Trail Cam Picture	Photo
851	111	2012-10-01	2012	-81.6372	40.1603	Guernsey	Trail Cam Picture	Photo
866	112	2012-10-02	2012	-81.3649	39.9413	Noble	Trail Cam Picture	Photo
949	113	2012-10-05	2012	-82.2296	38.6918	Gallia	Trail Cam Picture	Photo
857	114	2012-10-08	2012	-80.9782	40.0312	Belmont	Trail Cam Picture	Photo
940	115	2012-10-08	2012	-82.6917	38.9256	Jackson	Trail Cam Picture	Photo
852	116	2012-10-09	2012	-81.0678	40.1504	Belmont	Trail Cam Picture	Photo
922	117	2012-10-10	2012	-82.77	39.4132	Ross	Tracks	Other
880	118	2012-10-11	2012	-81.1285	39.8475	Monroe	Trail Cam Picture	Photo
946	119	2012-10-11	2012	-82.6387	38.7907	Lawrence	Trail Cam Picture	Photo
926	120	2012-10-12	2012	-82.9462	39.2505	Ross	Trail Cam Picture	Photo
858	121	2012-10-13	2012	-81.4461	40.0305	Guernsey	Trail Cam Picture	Photo
877	122	2012-10-14	2012	-80.9555	39.8662	Belmont	Trail Cam Picture	Photo
901	123	2012-10-18	2012	-81.4831	39.6705	Noble	Trail Cam Picture	Photo
848	124	2012-10-20	2012	-81.7606	40.232	Coshocton	Trail Cam Picture	Photo
850	125	2012-10-21	2012	-81.1025	40.1801	Harrison	Trail Cam Picture	Photo
917	126	2012-10-23	2012	-82.0217	39.4823	Morgan	Trail Cam Picture	Photo
847	127	2012-10-24	2012	-81.7898	40.2172	Coshocton	Trail Cam Picture	Photo
938	128	2012-10-25	2012	-82.2185	38.941	Gallia	Trail Cam Picture	Photo
856	129	2012-10-31	2012	-81.6378	40.0663	Guernsey	Trail Cam Picture	Photo
842	130	2012-11-01	2012	-84.464	41.3193	Defiance	Trail Cam Picture	Photo
924	131	2012-11-04	2012	-84.6871	39.2982	Hamilton	Trail Cam Picture	Photo
937	132	2012-11-04	2012	-82.3114	38.9897	Gallia	Trail Cam Picture	Photo
948	133	2012-11-05	2012	-83.5042	38.7095	Adams	Trail Cam Picture	Photo
889	134	2012-11-06	2012	-82.1761	39.731	Perry	Trail Cam Picture	Photo
908	135	2012-11-06	2012	-81.2829	39.6328	Washington	Trail Cam Picture	Photo
933	136	2012-11-09	2012	-82.1209	39.0817	Meigs	Trail Cam Picture	Photo
909	137	2012-11-12	2012	-81.0504	39.6331	Monroe	Trail Cam Picture	Photo
921	138	2012-11-12	2012	-81.4615	39.4267	Washington	Photo	Photo
925	139	2012-11-14	2012	-82.4245	39.2789	Vinton	Trail Cam Picture	Photo
931	140	2012-11-14	2012	-82.6861	39.1146	Jackson	Trail Cam Picture	Photo
951	141	2012-11-16	2012	-83.1302	38.6611	Scioto	Trail Cam Picture	Photo
945	142	2012-11-18	2012	-83.2487	38.8171	Scioto	Trail Cam Picture	Photo
862	143	2012-11-20	2012	-81.0101	39.9637	Belmont	Incidentally trapped	Other
903	144	2012-11-24	2012	-81.0638	39.6516	Monroe	Incidentally trapped	Other
879	145	2012-11-26	2012	-81.2181	39.8535	Monroe	Incidentally trapped	Other
884	146	2012-11-27	2012	-81.2387	39.806	Monroe	Trail Cam Picture	Photo
896	147	2012-12-01	2012	-82.4078	39.6975	Fairfield	Photo	Photo
868	148	2012-12-09	2012	-81.9638	39.9178	Muskingum	Trail Cam Picture	Photo
943	149	2012-12-09	2012	-83.2402	38.8876	Scioto	Trail Cam Picture	Photo
854	150	2012-12-10	2012	-84.6723	40.1163	Darke	Trail Cam Picture	Photo
929	151	2012-12-11	2012	-83.5661	39.1142	Highland	Trail Cam Picture	Photo
910	152	2012-12-12	2012	-81.9168	39.6067	Morgan	Trail Cam Picture	Photo
892	153	2012-12-13	2012	-81.0803	39.7408	Monroe	Incidentally trapped	Other
893	154	2012-12-17	2012	-81.0803	39.7408	Monroe	Incidentally trapped	Other
928	155	2012-12-17	2012	-82.1632	39.2084	Athens	Trail Cam Picture	Photo
863	156	2012-12-18	2012	-80.9724	39.9583	Belmont	Trail Cam Picture	Photo
878	157	2012-12-21	2012	-81.8384	39.8344	Muskingum	Trail Cam Picture	Photo
927	158	2012-12-22	2012	-82.4461	39.2097	Vinton	Trail Cam Picture	Photo
865	159	2012-12-24	2012	-81.8372	39.9437	Muskingum	Incidentally trapped	Other
855	160	2012-12-26	2012	-81.754	40.1125	Muskingum	Incidentally trapped - sre	Other
905	161	2012-12-26	2012	-82.4294	39.6337	Hocking	Trail Cam Picture	Photo
947	162	2012-12-31	2012	-82.6387	38.7907	Lawrence	Trail Cam Picture	Photo
778	163	2013-01-08	2013	-81.1887	39.5915	Monroe	Incidentally trapped	Other
817	164	2013-01-08	2013	-83.3758	39.1574	Highland	Trail Cam Picture	Photo
818	165	2013-01-08	2013	-82.6884	39.1031	Jackson	Incidentally trapped	Other
813	166	2013-01-09	2013	-82.2073	39.1944	Meigs	Incidentally trapped	Other
821	167	2013-01-19	2013	-81.9999	39.0882	Meigs	Trail Cam Picture	Photo
738	168	2013-01-20	2013	-81.3666	39.9426	Noble	Trail Cam Picture	Photo
753	169	2013-01-20	2013	-81.6275	39.8132	Noble	Trail Cam Picture	Photo
769	170	2013-01-21	2013	-81.1694	39.6638	Monroe	Trail Cam Picture	Photo
744	171	2013-01-23	2013	-80.9063	39.9028	Belmont	Hit by train	Other
745	172	2013-01-23	2013	-80.9063	39.9028	Belmont	Hit by train	Other
831	173	2013-01-24	2013	-83.2216	38.8104	Scioto	Trail Cam Picture	Photo
794	174	2013-01-26	2013	-81.9584	39.4278	Athens	Trail Cam Picture	Photo
722	175	2013-02-02	2013	-81.025	40.0611	Belmont	Trail Cam Picture	Photo
804	176	2013-02-06	2013	-84.6952	39.2974	Hamilton	Trail Cam Picture	Photo
807	177	2013-02-08	2013	-81.9494	39.3391	Athens	Incidentally trapped	Other
730	178	2013-02-21	2013	-81.3312	40.0195	Guernsey	Incidentally trapped - sre	Other
776	179	2013-02-22	2013	-82.1245	39.6124	Perry	Incidentally trapped	Other
837	180	2013-02-25	2013	-83.5042	38.7095	Scioto	Trail Cam Picture	Photo
706	181	2013-02-26	2013	-80.7052	40.5005	Jefferson	Trail Cam Picture	Photo
823	182	2013-02-26	2013	-82.781	39.019	Jackson	Trail Cam Picture	Photo
752	183	2013-03-07	2013	-81.4125	39.8537	Noble	Observation	Other
720	184	2013-03-09	2013	-81.7119	40.0746	Guernsey	Trail Cam Picture	Photo
802	185	2013-03-11	2013	-84.6966	39.294	Hamilton	Trail Cam Picture	Photo
783	186	2013-03-16	2013	-81.2952	39.5479	Washington	Trail Cam Picture	Photo
785	187	2013-03-27	2013	-81.0485	39.5438	Washington	Trail Cam Picture	Photo
766	188	2013-04-07	2013	-82.0316	39.6778	Perry	Trail Cam Picture	Photo
840	189	2013-04-29	2013	-83.185	38.646	Scioto	Video	Photo
825	190	2013-05-02	2013	-82.9572	38.9525	Pike	Trail Cam Picture	Photo
726	191	2013-05-05	2013	-81.5353	40.0072	Guernsey	Trail Cam Picture	Photo
763	192	2013-05-05	2013	-81.4662	39.6983	Noble	Trail Cam Picture	Photo
737	193	2013-05-09	2013	-81.475	39.9533	Guernsey	Trail Cam Picture	Photo
777	194	2013-05-14	2013	-81.8373	39.5951	Morgan	Trail Cam Picture	Photo
782	195	2013-05-15	2013	-81.4587	39.568	Washington	Trail Cam Picture	Photo
784	196	2013-05-17	2013	-81.281	39.5616	Washington	Trail Cam Picture	Photo
808	197	2013-05-17	2013	-82.4018	39.2598	Vinton	Observation	Other
712	198	2013-05-26	2013	-81.7971	40.2014	Coshocton	Trail Cam Picture	Photo
772	199	2013-05-28	2013	-81.3016	39.6479	Washington	Trail Cam Picture	Photo
742	200	2013-05-31	2013	-81.6758	39.9195	Guernsey	Trail Cam Picture	Photo
781	201	2013-06-09	2013	-81.4728	39.5514	Washington	Video	Photo
826	202	2013-06-10	2013	-82.1281	38.9433	Gallia	Photo	Photo
796	203	2013-06-16	2013	-81.5541	39.4072	Washington	Photo	Photo
835	204	2013-06-24	2013	-82.377	38.7232	Gallia	Trail Cam Picture	Photo
793	205	2013-07-11	2013	-81.4858	39.4569	Washington	Trail Cam Picture	Photo
815	206	2013-07-12	2013	-82.188	39.1962	Meigs	Trail Cam Picture	Photo
702	207	2013-07-13	2013	-80.5624	41.0374	Mahoning	Trail Cam Picture	Photo
743	208	2013-07-13	2013	-81.4793	39.8951	Noble	Trail Cam Picture	Photo
791	209	2013-07-14	2013	-81.7644	39.4929	Morgan	Trail Cam Picture	Photo
834	210	2013-07-14	2013	-82.3339	38.7597	Gallia	Trail Cam Picture	Photo
754	211	2013-07-17	2013	-81.051	39.8043	Monroe	Trail Cam Picture	Photo
829	212	2013-07-26	2013	-82.5155	38.89	Jackson	Trail Cam Picture	Photo
714	213	2013-07-28	2013	-80.9919	40.1372	Belmont	Photo	Photo
724	214	2013-08-02	2013	-80.7344	40.0451	Belmont	Trail Cam Picture	Photo
711	215	2013-08-03	2013	-81.0492	40.3067	Harrison	Trail Cam Picture	Photo
760	216	2013-08-05	2013	-82.529	39.7575	Fairfield	Trail Cam Picture	Photo
771	217	2013-08-05	2013	-81.3143	39.6398	Noble	Trail Cam Picture	Photo
811	218	2013-08-06	2013	-82.5679	39.2088	Vinton	Trail Cam Picture	Photo
801	219	2013-08-08	2013	-81.9985	39.3537	Athens	Trail Cam Picture	Photo
713	220	2013-08-12	2013	-81.2053	40.1912	Harrison	Photo	Photo
773	221	2013-08-17	2013	-81.0847	39.6324	Monroe	Observation	Other
822	222	2013-08-23	2013	-83.3839	39.0609	Pike	Trail Cam Picture	Photo
736	223	2013-08-24	2013	-81.6644	39.9584	Noble	Trail Cam Picture	Photo
779	224	2013-08-30	2013	-82.0431	39.5644	Perry	Trail Cam Picture	Photo
718	225	2013-09-03	2013	-81.7254	40.1005	Muskingum	Trail Cam Picture	Photo
731	226	2013-09-04	2013	-81.2415	40.0093	Guernsey	Trail Cam Picture	Photo
768	227	2013-09-09	2013	-81.328	39.6638	Noble	Trail Cam Picture	Photo
746	228	2013-09-14	2013	-81.4655	39.892	Noble	Trail Cam Picture	Photo
716	229	2013-09-16	2013	-80.8522	40.0956	Belmont	Trail Cam Picture	Photo
832	230	2013-09-16	2013	-82.53	38.8028	Gallia	Trail Cam Picture	Photo
819	231	2013-09-17	2013	-82.0466	39.1187	Meigs	Trail Cam Picture	Photo
838	232	2013-09-17	2013	-82.2289	38.6927	Gallia	Trail Cam Picture	Photo
723	233	2013-09-22	2013	-80.8587	40.0494	Belmont	Killed by dogs	Other
734	234	2013-09-22	2013	-80.9753	39.9621	Belmont	Trail Cam Picture	Photo
816	235	2013-09-22	2013	-82.0658	39.1748	Meigs	Trail Cam Picture	Photo
833	236	2013-09-23	2013	-83.104	38.7715	Scioto	Trail Cam Picture	Photo
775	237	2013-09-24	2013	-81.0127	39.6299	Monroe	Trail Cam Picture	Photo
721	238	2013-09-27	2013	-80.7645	40.0867	Belmont	Trail Cam Picture	Photo
792	239	2013-09-28	2013	-82.4563	39.4769	Hocking	Trail Cam Picture	Photo
798	240	2013-09-28	2013	-82.6117	39.3747	Hocking	Trail Cam Picture	Photo
701	241	2013-09-29	2013	-81.9003	41.2855	Lorain	Photo	Photo
703	242	2013-09-30	2013	-81.9471	41.0091	Medi	Incidentally trapped	Other
756	243	2013-09-30	2013	-81.5519	39.7771	Noble	Trail Cam Picture	Photo
759	244	2013-10-01	2013	-80.9751	39.7647	Monroe	Trail Cam Picture	Photo
704	245	2013-10-03	2013	-80.6483	40.8057	Columbia	Trail Cam Picture	Photo
795	246	2013-10-04	2013	-82.7782	39.4063	Ross	Trail Cam Picture	Photo
764	247	2013-10-06	2013	-81.3872	39.6974	Noble	Trail Cam Picture	Photo
741	248	2013-10-07	2013	-81.7333	39.9167	Muskingum	Trail Cam Picture	Photo
761	249	2013-10-07	2013	-82.0884	39.699	Perry	Trail Cam Picture	Photo
717	250	2013-10-08	2013	-81.7291	40.0845	Muskingum	Trail Cam Picture	Photo
751	251	2013-10-09	2013	-81.4609	39.8392	Noble	Trail Cam Picture	Photo
748	252	2013-10-12	2013	-81.3408	39.8777	Noble	Trail Cam Picture	Photo
765	253	2013-10-12	2013	-81.2852	39.6942	Noble	Photo	Photo
812	254	2013-10-13	2013	-81.8198	39.2068	Athens	Trail Cam Picture	Photo
824	255	2013-10-14	2013	-83.0782	38.9775	Scioto	Trail Cam Picture	Photo
710	256	2013-10-18	2013	-81.2697	40.32	Harrison	Trail Cam Picture	Photo
750	257	2013-10-19	2013	-81.5693	39.8588	Monroe	Trail Cam Picture	Photo
758	258	2013-10-19	2013	-81.2732	39.787	Monroe	Trail Cam Picture	Photo
790	259	2013-10-20	2013	-82.1731	39.4971	Hocking	Video	Photo
755	260	2013-10-21	2013	-81.552	39.7569	Noble	Incidentally trapped	Other
839	261	2013-10-25	2013	-83.3252	38.6411	Adams	Trail Cam Picture	Photo
810	262	2013-10-26	2013	-82.7383	39.2074	Jackson	Trail Cam Picture	Photo
729	263	2013-10-28	2013	-81.3534	40.0026	Guernsey	Trail Cam Picture	Photo
762	264	2013-10-28	2013	-81.4673	39.6979	Noble	Trail Cam Picture	Photo
841	265	2013-10-29	2013	-82.5588	38.5804	Lawrence	Trail Cam Picture	Photo
797	266	2013-10-30	2013	-81.2631	39.4016	Washington	Trail Cam Picture	Photo
806	267	2013-11-04	2013	-82.361	39.3234	Vinton	Observation	Other
799	268	2013-11-05	2013	-82.4462	39.3538	Vinton	Trail Cam Picture	Photo
780	269	2013-11-06	2013	-81.7502	39.5631	Morgan	Trail Cam Picture	Photo
805	270	2013-11-07	2013	-84.6905	39.3073	Butler	Photo	Photo
749	271	2013-11-08	2013	-81.2952	39.8588	Monroe	Incidentally trapped	Other
800	272	2013-11-10	2013	-82.2723	39.3674	Athens	Observation	Other
757	273	2013-11-11	2013	-81.5237	39.7779	Noble	Trail Cam Picture	Photo
707	274	2013-11-14	2013	-80.6921	40.489	Jefferson	Trail Cam Picture	Photo
728	275	2013-11-15	2013	-81.3767	40.0283	Guernsey	Trail Cam Picture	Photo
770	276	2013-11-15	2013	-81.1275	39.6744	Monroe	Trail Cam Picture	Photo
740	277	2013-11-17	2013	-80.8808	39.9505	Belmont	Photo	Photo
809	278	2013-11-20	2013	-82.2957	39.2505	Vinton	Incidentally trapped	Other
739	279	2013-11-24	2013	-81.1064	39.9486	Belmont	Trail Cam Picture	Photo
735	280	2013-11-26	2013	-81.7243	39.9394	Guernsey	Incidentally trapped	Other
830	281	2013-11-30	2013	-83.3616	38.8271	Adams	Shot	Other
733	282	2013-12-01	2013	-81.9485	39.977	Muskingum	Trail Cam Picture	Photo
786	283	2013-12-01	2013	-81.8795	39.5177	Morgan	Incidentally trapped	Other
787	284	2013-12-01	2013	-81.8795	39.5177	Morgan	Incidentally trapped	Other
803	285	2013-12-02	2013	-84.6959	39.2974	Hamilton	Trail Cam Picture	Photo
767	286	2013-12-03	2013	-81.5184	39.681	Noble	Observation	Other
727	287	2013-12-04	2013	-81.4759	40.0043	Noble	Trail Cam Picture	Photo
715	288	2013-12-05	2013	-80.9262	40.1211	Belmont	Incidentally trapped	Other
732	289	2013-12-05	2013	-80.9425	40.0212	Belmont	Incidentally trapped	Other
705	290	2013-12-06	2013	-84.6864	40.7115	Mercer	Trail Cam Picture	Photo
708	291	2013-12-07	2013	-80.7805	40.4369	Jefferson	Trapped	Other
814	292	2013-12-09	2013	-82.2014	39.1884	Meigs	Photo	Photo
774	293	2013-12-12	2013	-81.0363	39.6149	Monroe	Trail Cam Picture	Photo
709	294	2013-12-13	2013	-81.3737	40.4093	Tuscarawas	Incidentally trapped	Other
725	295	2013-12-13	2013	-81.5883	39.9983	Guernsey	Trail Cam Picture	Photo
820	296	2013-12-13	2013	-82.707	39.0822	Jackson	Trail Cam Picture	Photo
789	297	2013-12-16	2013	-83.1365	39.4977	Ross	Tracks	Other
788	298	2013-12-17	2013	-81.4373	39.5456	Washington	Trail Cam Picture	Photo
827	299	2013-12-20	2013	-83.3544	38.918	Adams	Incidentally trapped	Other
836	300	2013-12-21	2013	-82.3456	38.7445	Gallia	Incidentally trapped	Other
719	301	2013-12-27	2013	-81.7126	40.0901	Guernsey	Trail Cam Picture	Photo
828	302	2013-12-30	2013	-82.48	38.9143	Jackson	Trail Cam Picture	Photo
747	303	2013-12-31	2013	-81.4538	39.862	Noble	Trail Cam Picture	Photo
629	304	2014-01-02	2014	-81.7968	39.6572	Morgan	Incidentally trapped	Other
621	305	2014-01-03	2014	-81.2533	39.7507	Monroe	Incidentally trapped	Other
699	306	2014-01-08	2014	-82.1974	38.7189	Gallia	Photo	Photo
676	307	2014-01-10	2014	-82.614	39.075	Jackson	Photo	Photo
694	308	2014-01-11	2014	-82.4286	38.8125	Gallia	Trail Cam Picture	Photo
593	309	2014-01-13	2014	-81.2505	39.996	Guernsey	Incidentally trapped	Other
666	310	2014-01-17	2014	-82.5631	39.2107	Vinton	Trail Cam Picture	Photo
601	311	2014-01-20	2014	-81.1056	39.9039	Belmont	Incidentally trapped	Other
687	312	2014-01-21	2014	-82.5149	38.9294	Jackson	Trail Cam Picture	Photo
615	313	2014-01-28	2014	-81.5686	39.7851	Noble	Observation	Other
630	314	2014-02-05	2014	-81.7914	39.6648	Morgan	Trail Cam Picture	Photo
581	315	2014-02-06	2014	-81.4412	40.1093	Guernsey	Trail Cam Picture	Photo
607	316	2014-02-11	2014	-81.852	39.817	Muskingum	Observation	Other
700	317	2014-02-13	2014	-82.6548	38.6644	Lawrence	Photo	Photo
575	318	2014-02-18	2014	-81.0949	40.2166	Harrison	Trail Cam Picture	Photo
618	319	2014-02-18	2014	-81.7103	39.727	Morgan	Photo	Photo
688	320	2014-02-18	2014	-82.5088	38.9268	Jackson	Trail Cam Picture	Photo
640	321	2014-02-20	2014	-81.5796	39.5733	Washington	Trail Cam Picture	Photo
656	322	2014-02-20	2014	-82.4442	39.3521	Vinton	Trail Cam Picture	Photo
690	323	2014-02-23	2014	-82.5025	38.8857	Jackson	Trail Cam Picture	Photo
556	324	2014-03-04	2014	-80.9675	41.0497	Mahoning	Photo	Photo
596	325	2014-03-10	2014	-81.6343	39.9536	Guernsey	Trail Cam Picture	Photo
674	326	2014-03-10	2014	-82.0403	39.1256	Meigs	Incidentally trapped	Other
555	327	2014-03-11	2014	-81.3203	41.1926	Portage	Observation	Other
576	328	2014-03-16	2014	-80.8663	40.2311	Jefferson	Trail Cam Picture	Photo
606	329	2014-03-21	2014	-84.5167	39.7996	Preble	Trail Cam Picture	Photo
667	330	2014-03-22	2014	-82.5372	39.2382	Vinton	Trail Cam Picture	Photo
649	331	2014-03-27	2014	-81.3616	39.4957	Washington	Photo	Photo
620	332	2014-04-14	2014	-81.5958	39.7438	Noble	Trail Cam Picture	Photo
594	333	2014-04-27	2014	-80.9718	39.9885	Belmont	Photo	Photo
636	334	2014-04-28	2014	-81.5957	39.6078	Noble	Photo	Photo
657	335	2014-05-05	2014	-81.9607	39.3485	Athens	Trail Cam Picture	Photo
672	336	2014-05-21	2014	-82.2186	39.1233	Meigs	Trail Cam Picture	Photo
697	337	2014-05-29	2014	-83.0391	38.749	Scioto	Photo	Photo
611	338	2014-06-01	2014	-81.5752	39.8201	Noble	Observation	Other
586	339	2014-06-02	2014	-81.6837	40.0573	Guernsey	Trail Cam Picture	Photo
587	340	2014-06-03	2014	-81.6837	40.0558	Guernsey	Photo	Photo
583	341	2014-06-09	2014	-81.2252	40.1046	Belmont	Trail Cam Picture	Photo
678	342	2014-06-13	2014	-83.1958	39.0495	Pike	Trail Cam Picture	Photo
650	343	2014-06-24	2014	-82.1146	39.4725	Athens	Trail Cam Picture	Photo
646	344	2014-06-30	2014	-81.2447	39.5345	Washington	Trail Cam Picture	Photo
616	345	2014-07-04	2014	-81.567	39.7591	Noble	Trail Cam Picture	Photo
608	346	2014-07-05	2014	-81.7065	39.7958	Muskingum	Observation	Other
654	347	2014-07-05	2014	-81.7606	39.4193	Washington	Trail Cam Picture	Photo
689	348	2014-07-07	2014	-82.6041	38.8805	Jackson	Trail Cam Picture	Photo
696	349	2014-07-08	2014	-82.3819	38.8236	Gallia	Trail Cam Picture	Photo
627	350	2014-07-11	2014	-82.531	39.6641	Fairfield	Trail Cam Picture	Photo
574	351	2014-07-13	2014	-81.5634	40.2201	Guernsey	Trail Cam Picture	Photo
597	352	2014-07-13	2014	-82.1684	39.9211	Muskingum	Trail Cam Picture	Photo
582	353	2014-07-18	2014	-81.4345	40.107	Guernsey	Observation	Other
623	354	2014-07-19	2014	-80.9951	39.731	Monroe	Trail Cam Picture	Photo
664	355	2014-07-20	2014	-82.7588	39.2163	Vinton	Trail Cam Picture	Photo
622	356	2014-07-21	2014	-81.0215	39.733	Monroe	Trail Cam Picture	Photo
625	357	2014-07-25	2014	-81.352	39.713	Noble	Trail Cam Picture	Photo
624	358	2014-07-28	2014	-82.173	39.7179	Perry	Trail Cam Picture	Photo
679	359	2014-07-28	2014	-82.7976	39.0342	Pike	Trail Cam Picture	Photo
691	360	2014-07-28	2014	-83.2868	38.8364	Adams	Trail Cam Picture	Photo
626	361	2014-08-04	2014	-82.538	39.6795	Fairfield	Trail Cam Picture	Photo
614	362	2014-08-05	2014	-81.3245	39.7877	Noble	Trail Cam Picture	Photo
668	363	2014-08-05	2014	-81.8966	39.1692	Meigs	Trail Cam Picture	Photo
600	364	2014-08-09	2014	-81.5688	39.9182	Guernsey	Trail Cam Picture	Photo
692	365	2014-08-10	2014	-83.2868	38.8364	Adams	Trail Cam Picture	Photo
604	366	2014-08-11	2014	-82.0277	39.8532	Muskingum	Trail Cam Picture	Photo
598	367	2014-08-12	2014	-81.9973	39.9216	Muskingum	Trail Cam Picture	Photo
683	368	2014-08-12	2014	-83.1822	38.9714	Pike	Trail Cam Picture	Photo
633	369	2014-08-14	2014	-81.316	39.6213	Noble	Trail Cam Picture	Photo
564	370	2014-08-15	2014	-82.2658	40.3836	Knox	Trail Cam Picture	Photo
602	371	2014-08-15	2014	-80.7973	39.8747	Belmont	Photo	Photo
684	372	2014-08-15	2014	-82.7064	38.9701	Jackson	Trail Cam Picture	Photo
572	373	2014-08-20	2014	-81.8374	40.2356	Coshocton	Trail Cam Picture	Photo
665	374	2014-08-27	2014	-82.5647	39.2105	Vinton	Trail Cam Picture	Photo
567	375	2014-09-03	2014	-81.1792	40.2867	Harrison	Trail Cam Picture	Photo
660	376	2014-09-08	2014	-82.3394	39.2817	Vinton	Trail Cam Picture	Photo
639	377	2014-09-09	2014	-81.9526	39.5677	Morgan	Trail Cam Picture	Photo
599	378	2014-09-14	2014	-81.9417	39.91	Muskingum	Trail Cam Picture	Photo
647	379	2014-09-15	2014	-83.8593	39.5044	Clinton	Trail Cam Picture	Photo
643	380	2014-09-17	2014	-81.5126	39.5365	Washington	Trail Cam Picture	Photo
652	381	2014-09-17	2014	-81.2818	39.4734	Washington	Trail Cam Picture	Photo
613	382	2014-09-18	2014	-81.1159	39.7957	Monroe	Incidentally trapped	Other
585	383	2014-09-19	2014	-80.8328	40.0678	Belmont	Trail Cam Picture	Photo
595	384	2014-09-21	2014	-81.8952	39.9575	Muskingum	Trail Cam Picture	Photo
554	385	2014-09-24	2014	-84.6606	41.188	Paulding	Photo	Photo
645	386	2014-09-24	2014	-81.2705	39.5287	Washington	Trail Cam Picture	Photo
685	387	2014-09-28	2014	-82.6192	38.9691	Jackson	Trail Cam Picture	Photo
578	388	2014-09-29	2014	-81.5597	40.1808	Guernsey	Photo	Photo
580	389	2014-09-30	2014	-82.118	40.134	Muskingum	Observation	Other
610	390	2014-09-30	2014	-81.5901	39.8122	Noble	Trail Cam Picture	Photo
568	391	2014-10-01	2014	-82.5047	40.2453	Licking	Trail Cam Picture	Photo
635	392	2014-10-01	2014	-81.9799	39.5886	Morgan	Trail Cam Picture	Photo
661	393	2014-10-01	2014	-81.836	39.2781	Athens	Trail Cam Picture	Photo
648	394	2014-10-03	2014	-82.035	39.4881	Morgan	Trail Cam Picture	Photo
577	395	2014-10-05	2014	-81.7135	40.206	Coshocton	Video	Photo
589	396	2014-10-05	2014	-81.3391	40.061	Guernsey	Trail Cam Picture	Photo
603	397	2014-10-05	2014	-82.2168	39.8359	Perry	Trail Cam Picture	Photo
561	398	2014-10-06	2014	-80.8188	40.5983	Jefferson	Trail Cam Picture	Photo
644	399	2014-10-06	2014	-81.4372	39.5448	Washington	Observation	Other
693	400	2014-10-07	2014	-82.3833	38.832	Gallia	Trail Cam Picture	Photo
592	401	2014-10-08	2014	-81.3203	40.0007	Guernsey	Trail Cam Picture	Photo
570	402	2014-10-09	2014	-81.207	40.237	Harrison	Trail Cam Picture	Photo
698	403	2014-10-12	2014	-83.0711	38.7047	Scioto	Trail Cam Picture	Photo
562	404	2014-10-13	2014	-82.342	40.587	Richland	Trail Cam Picture	Photo
579	405	2014-10-18	2014	-81.686	40.1605	Coshocton	Observation	Other
628	406	2014-10-21	2014	-82.5295	39.6828	Fairfield	Trail Cam Picture	Photo
682	407	2014-10-24	2014	-82.4383	39.0107	Gallia	Trail Cam Picture	Photo
591	408	2014-10-25	2014	-81.3928	40.0137	Guernsey	Photo	Photo
686	409	2014-10-26	2014	-83.2403	38.9298	Scioto	Trail Cam Picture	Photo
573	410	2014-10-29	2014	-81.5634	40.2201	Guernsey	Incidentally trapped	Other
584	411	2014-11-04	2014	-80.8448	40.1138	Belmont	Photo	Photo
557	412	2014-11-07	2014	-83.0117	40.9402	Crawford	Trail Cam Picture	Photo
619	413	2014-11-07	2014	-81.7045	39.7223	Morgan	Trail Cam Picture	Photo
655	414	2014-11-07	2014	-81.6246	39.4342	Washington	Video	Photo
605	415	2014-11-09	2014	-80.904	39.8192	Monroe	Trail Cam Picture	Photo
590	416	2014-11-10	2014	-81.1553	40.031	Belmont	Video	Photo
673	417	2014-11-10	2014	-82.0472	39.1275	Meigs	Trail Cam Picture	Photo
677	418	2014-11-10	2014	-82.5015	39.0934	Jackson	Observation	Other
565	419	2014-11-13	2014	-81.3718	40.3566	Tuscarawas	Incidentally trapped	Other
571	420	2014-11-13	2014	-80.8604	40.2329	Jefferson	Trail Cam Picture	Photo
642	421	2014-11-13	2014	-81.8051	39.5168	Morgan	Trail Cam Picture	Photo
637	422	2014-11-15	2014	-80.9969	39.5905	Monroe	Trail Cam Picture	Photo
563	423	2014-11-16	2014	-81.459	40.5235	Tuscarawas	Trail Cam Picture	Photo
631	424	2014-11-16	2014	-81.127	39.6758	Monroe	Trail Cam Picture	Photo
663	425	2014-11-16	2014	-82.6409	39.268	Vinton	Trail Cam Picture	Photo
560	426	2014-11-18	2014	-81.4063	40.5896	Tuscarawas	Trail Cam Picture	Photo
662	427	2014-11-18	2014	-81.6526	39.2873	Washington	Incidentally trapped	Other
566	428	2014-11-20	2014	-80.6606	40.3443	Jefferson	Trail Cam Picture	Photo
634	429	2014-11-21	2014	-81.1703	39.6382	Pickaway	Trail Cam Picture	Photo
638	430	2014-11-21	2014	-84.6827	39.5343	Butler	Trail Cam Picture	Photo
669	431	2014-11-24	2014	-81.8959	39.1666	Meigs	Trail Cam Picture	Photo
671	432	2014-11-24	2014	-82.2598	39.1136	Meigs	Trail Cam Picture	Photo
675	433	2014-11-24	2014	-82.0096	39.1275	Meigs	Trail Cam Picture	Photo
612	434	2014-11-27	2014	-81.3392	39.8075	Noble	Incidentally trapped	Other
670	435	2014-11-28	2014	-82.7161	39.1269	Jackson	Observation	Other
617	436	2014-11-30	2014	-81.3234	39.7876	Noble	Incidentally trapped	Other
659	437	2014-11-30	2014	-81.8795	39.3228	Washington	Incidentally trapped	Other
651	438	2014-12-01	2014	-81.5063	39.4519	Washington	Trail Cam Picture	Photo
559	439	2014-12-09	2014	-82.8418	40.6336	Morrow	Observation	Other
569	440	2014-12-10	2014	-81.4425	40.2707	Tuscarawas	Trail Cam Picture	Photo
658	441	2014-12-12	2014	-82.6161	39.324	Vinton	Trail Cam Picture	Photo
588	442	2014-12-14	2014	-81.3722	40.0377	Guernsey	Trail Cam Picture	Photo
680	443	2014-12-14	2014	-82.7244	39.0521	Jackson	Trail Cam Picture	Photo
695	444	2014-12-16	2014	-82.4275	38.8013	Gallia	Incidentally trapped	Other
641	445	2014-12-22	2014	-81.9734	39.5382	Morgan	Trail Cam Picture	Photo
653	446	2014-12-22	2014	-82.2917	39.4305	Hocking	Incidentally trapped	Other
558	447	2014-12-24	2014	-82.3288	40.8635	Ashland	Track	Other
632	448	2014-12-26	2014	-84.6811	39.61	Preble	Trail Cam Picture	Photo
681	449	2014-12-27	2014	-82.7003	39.0542	Jackson	Trail Cam Picture	Photo
609	450	2014-12-29	2014	-81.63	39.7913	Noble	Video	Photo
529	451	2015-01-21	2015	-81.6569	39.8508	Guernsey	Caught in trap	Other
497	452	2015-01-22	2015	-81.0346	40.2976	Harrison	Caught in trap	Other
534	453	2015-01-23	2015	-81.6028	39.8053	Noble	Caught in trap	Other
550	454	2015-01-30	2015	-82.3726	39.1359	Vinton	Spotted by wildlife officer	Other
492	455	2015-01-31	2015	-80.6374	40.9336	Mahoning	Trail cam	Photo
538	456	2015-02-01	2015	-81.4905	39.7587	Noble	Photos taken	Photo
540	457	2015-02-23	2015	-81.5378	39.7426	Noble	Caught in trap	Other
543	458	2015-04-01	2015	-81.5927	39.6107	Morgan	Trail cam	Photo
490	459	2015-04-02	2015	-84.688	41.237	Paulding	Trail cam	Photo
548	460	2015-04-04	2015	-82.6459	39.3448	Vinton	Trail cam	Photo
532	461	2015-06-22	2015	-81.805	39.805	Noble	Oberved walking in yard	Other
536	462	2015-07-13	2015	-81.5083	39.8067	Noble	Trail cam	Photo
535	463	2015-07-23	2015	-81.5904	39.7967	Noble	Photographs taken	Photo
544	464	2015-07-23	2015	-81.5778	39.6036	Noble	Photographs taken	Photo
503	465	2015-07-27	2015	-81.1505	40.1876	Belmont	Seen by wildlife officer	Other
501	466	2015-08-03	2015	-81.2607	40.2112	Harrison		Other
498	467	2015-08-05	2015	-81.5265	40.2731	Tuscarawas		Other
528	468	2015-08-05	2015	-82.149	39.8307	Muskingum	Trail cam	Photo
546	469	2015-08-05	2015	-82.583	39.483	Hocking	Trail cam	Photo
505	470	2015-08-14	2015	-81.3147	40.1152	Guernsey	Trail cam	Photo
547	471	2015-08-21	2015	-81.7919	39.3885	Washington	Trail cam	Photo
519	472	2015-08-22	2015	-81.4916	39.9302	Guernsey	Trail cam	Photo
522	473	2015-08-29	2015	-81.4024	39.9427	Guernsey	Photo taken	Photo
518	474	2015-09-07	2015	-81.6322	39.9465	Guernsey	Trail cam	Photo
513	475	2015-09-11	2015	-81.3824	40.0629	Guernsey	Trail cam	Photo
514	476	2015-09-12	2015	-81.3527	40.0451	Guernsey	Trail cam	Photo
545	477	2015-09-13	2015	-82.6276	39.5523	Hocking	Trail cam	Photo
495	478	2015-09-14	2015	-81.2665	40.3213	Harrison	Trail cam	Photo
496	479	2015-09-14	2015	-81.2664	40.3213	Harrison	Trail cam	Photo
523	480	2015-09-15	2015	-81.3587	39.9397	Noble	Trail cam	Photo
553	481	2015-09-22	2015	-83.6624	38.6693	Adams	Trail cam	Photo
552	482	2015-09-23	2015	-83.2206	38.8456	Scioto	Trail cam	Photo
511	483	2015-09-30	2015	-81.6214	40.0491		Trail cam	Photo
512	484	2015-09-30	2015	-81.6117	40.0393	Guernsey	Trail cam	Photo
541	485	2015-09-30	2015	-81.4668	39.7497	Noble	Trail cam	Photo
537	486	2015-10-06	2015	-81.324	39.7896	Noble	Trail cam	Photo
524	487	2015-10-07	2015	-80.7932	39.9293	Belmont	Trail cam	Photo
549	488	2015-10-07	2015	-81.6319	39.3548	Washington	Trail cam	Photo
509	489	2015-10-09	2015	-81.4664	40.0768	Guernsey	Trail cam	Photo
516	490	2015-10-09	2015	-81.6637	39.9781	Guernsey	Trail cam	Photo
491	491	2015-10-10	2015	-82.1163	41.0062	Medi	Trail cam	Photo
493	492	2015-10-17	2015	-80.8027	40.5304	Jefferson	Trail cam	Photo
517	493	2015-10-17	2015	-81.6421	39.9824	Guernsey	Trail cam	Photo
525	494	2015-10-19	2015	-81.4902	39.9255	Guernsey	Photo taken	Photo
510	495	2015-10-20	2015	-81.6673	40.0635	Guernsey	Trail cam	Photo
533	496	2015-10-20	2015	-81.6273	39.8126	Noble	Trail cam	Photo
506	497	2015-10-21	2015	-81.2937	40.131	Guernsey	Trail cam	Photo
531	498	2015-10-22	2015	-83.1861	39.8134	Franklin		Other
551	499	2015-10-26	2015	-82.5272	39.0258	Jackson	Trail cam	Photo
499	500	2015-10-30	2015	-80.8601	40.2329	Jefferson	Trail cam	Photo
521	501	2015-10-30	2015	-81.4678	39.9482	Guernsey	Trail cam	Photo
494	502	2015-10-31	2015	-81.2743	40.5093	Tuscarawas	Trail cam	Photo
520	503	2015-11-02	2015	-81.4901	39.9307	Hocking	Trail cam	Photo
526	504	2015-11-11	2015	-81.4446	39.8885	Noble	Trail cam	Photo
542	505	2015-11-17	2015	-81.0286	39.7454	Monroe	Photo taken	Photo
504	506	2015-11-18	2015	-80.9315	40.1854	Harrison	Caught in trap, photo taken	Other
507	507	2015-11-19	2015	-81.2886	40.1193	Guernsey	Trail cam	Photo
539	508	2015-11-23	2015	-81.545	39.7337	Noble	Trail cam	Photo
502	509	2015-12-07	2015	-81.2424	40.2055	Harrison	Hunter brought bobcat into the office	Other
500	510	2015-12-08	2015	-80.8601	40.2329	Jefferson	Trail cam	Photo
508	511	2015-12-08	2015	-81.6237	40.1004	Guernsey	Trail cam	Photo
515	512	2015-12-10	2015	-81.2436	40.0231	Guernsey	Caught in trap, photo taken	Other
530	513	2015-12-25	2015	-81.5111	39.8484	Noble	Trail cam	Photo
527	514	2015-12-28	2015	-81.4408	39.8898	Noble	Trail cam	Photo
453	515	2016-01-01	2016	-81.5023	40.0096	Guernsey	Trail cam	Photo
464	516	2016-01-01	2016	-81.1491	39.7652	Monroe	Caught in trap, photo taken	Other
465	517	2016-01-01	2016	-81.0769	39.7797	Monroe	Caught in trap, photo taken	Other
466	518	2016-01-01	2016	-81.1879	39.7237	Monroe	Caught in trap, photo taken	Other
468	519	2016-01-01	2016	-81.1786	39.7143	Monroe	Caught in trap, photo taken	Other
456	520	2016-01-02	2016	-81.3001	39.97	Guernsey	Trail cam	Photo
484	521	2016-01-05	2016	-83.3767	38.8873	Adams	Trail cam	Photo
441	522	2016-01-08	2016	-83.6314	41.1343	Hancock	Photo taken	Photo
457	523	2016-01-09	2016	-81.6573	39.9353	Guernsey	Trail cam	Photo
447	524	2016-01-14	2016	-81.6865	40.1792	Coshocton	Tracks verified	Other
471	525	2016-01-14	2016	-82.5008	39.5155	Hocking	Trail cam	Photo
448	526	2016-01-16	2016	-81.5242	40.1978	Guernsey	Trail cam	Photo
463	527	2016-01-16	2016	-82.1349	39.7802	Perry	Trail cam	Photo
480	528	2016-01-16	2016	-82.6777	39.081	Jackson	Trail cam	Photo
489	529	2016-01-16	2016	-83.1155	38.6766	Scioto	Photo taken	Photo
488	530	2016-01-17	2016	-83.298	38.7713	Adams	Trail cam	Photo
443	531	2016-01-21	2016	-81.1886	40.4856	Carroll	Trail cam	Photo
473	532	2016-01-23	2016	-82.6266	39.3755	Hocking	Photo taken	Photo
487	533	2016-01-27	2016	-82.4337	38.7994	Gallia	Photo taken	Photo
470	534	2016-01-29	2016	-84.7139	39.5306	Butler	Photo and video taken	Photo
442	535	2016-02-01	2016	-80.8012	40.8208	Columbia		Other
454	536	2016-02-04	2016	-81.2816	40.0204	Guernsey	Photo taken	Photo
467	537	2016-02-07	2016	-81.4664	39.6915	Noble	Trail cam	Photo
459	538	2016-02-08	2016	-81.5458	39.9076	Guernsey	Caught in trap, photo taken	Other
477	539	2016-02-10	2016	-83.3451	39.1489	Pike	Caught in trap, released	Other
451	540	2016-02-12	2016	-82.2013	40.1332	Licking	Trail cam	Photo
460	541	2016-02-12	2016	-81.3333	39.8402	Noble	Photo and video taken	Photo
449	542	2016-02-13	2016	-81.5234	40.1979	Guernsey	Trail cam	Photo
455	543	2016-02-16	2016	-81.5619	39.9894	Guernsey	Photo taken	Photo
446	544	2016-02-17	2016	-80.8601	40.2329	Jefferson	Trail cam	Photo
485	545	2016-02-23	2016	-82.5272	38.8668	Gallia	Trail cam	Photo
440	546	2016-02-29	2016	-83.2208	41.4344	Sandusky	Tracks verified	Other
472	547	2016-03-06	2016	-82.3742	39.3949	Hocking	Trail cam	Photo
444	548	2016-03-10	2016	-80.7747	40.3327	Jefferson	Unknown	Other
481	549	2016-03-20	2016	-82.5431	38.994	Jackson		Other
450	550	2016-03-22	2016	-81.2911	40.157	Guernsey	Dead	Other
482	551	2016-04-06	2016	-83.3276	38.9215	Adams	Trail cam	Photo
462	552	2016-04-07	2016	-81.4378	39.8033	Noble	Caught in trap, photo taken	Other
445	553	2016-04-16	2016	-82.0885	40.2916	Coshocton	Video taken	Photo
469	554	2016-04-17	2016	-82.1564	39.6075	Perry	Trail cam	Photo
461	555	2016-04-25	2016	-82.2206	39.7967	Perry	Photo taken	Photo
458	556	2016-05-05	2016	-81.1986	39.9329	Belmont	Video taken	Photo
483	557	2016-05-10	2016	-83.155	38.9203	Scioto	Trail cam	Photo
474	558	2016-05-19	2016	-82.4244	39.3566	Vinton	Photo taken	Photo
476	559	2016-05-19	2016	-82.5922	39.3351	Vinton	Video taken	Photo
486	560	2016-05-19	2016	-82.4342	38.799	Gallia	Trail cam	Photo
479	561	2016-05-23	2016	-81.8955	39.115	Meigs	Trail cam	Photo
475	562	2016-05-25	2016	-82.8035	39.3173	Ross	Dead	Other
452	563	2016-05-29	2016	-82.1003	40.0434	Coshocton	Trail cam	Photo
478	564	2016-08-07	2016	-82.1924	39.1536	Meigs	Trail cam	Photo
439	565	2017-12-08	2017	-82.6357	39.6856	Fairfield	Photo	Photo
325	566	2018-01-01	2018	-84.7771	39.4566	Butler	Trail Camera	Photo
148	567	2018-01-03	2018	-82.0083	40.4766	Holmes	Trail Camera	Photo
163	568	2018-01-05	2018	-82.0362	40.3421	Coshocton	Trail Camera	Photo
358	569	2018-01-05	2018	-82.6996	39.3212	Vinton	Trail Camera	Photo
430	570	2018-01-05	2018	-83.2627	38.7348	Scioto	Trail Camera	Photo
255	571	2018-01-06	2018	-81.5096	39.8459	Noble	Photo/Video	Photo
313	572	2018-01-07	2018	-82.3353	39.5412	Hocking	Trail Camera	Photo
319	573	2018-01-10	2018	-82.6594	39.5034	Hocking	Trail Camera	Photo
435	574	2018-01-13	2018	-83.3591	38.6651	Adams	Trail Camera	Photo
382	575	2018-01-15	2018	-83.2334	39.1169	Pike	Trail Camera	Photo
384	576	2018-01-16	2018	-82.657	39.1351	Jackson	Trail Camera	Photo
404	577	2018-01-17	2018	-82.1491	38.932	Gallia	Photo/Video	Photo
173	578	2018-01-21	2018	-80.9153	40.2649	Harrison	Trail Camera	Photo
261	579	2018-01-22	2018	-80.928	39.798	Monroe	Trail Camera	Photo
139	580	2018-01-25	2018	-81.025	40.5736	Carroll	Trail Camera	Photo
390	581	2018-01-25	2018	-83.1527	39.0947	Pike	Incidental Trapping - Died	Other
234	582	2018-01-26	2018	-81.6258	39.9613	Guernsey	Trail Camera	Photo
409	583	2018-01-27	2018	-82.4975	38.882	Jackson	Trail Camera	Photo
229	584	2018-01-29	2018	-82.1826	39.9602	Muskingum	Trail Camera	Photo
282	585	2018-01-30	2018	-82.6145	39.6649	Fairfield	Photo	Photo
283	586	2018-01-30	2018	-82.6133	39.6662	Fairfield	Trail Camera	Photo
309	587	2018-01-31	2018	-81.816	39.5825	Morgan	Trail Camera	Photo
201	588	2018-02-01	2018	-81.2701	40.1236	Guernsey	Trail Camera	Photo
180	589	2018-02-03	2018	-81.0978	40.2171	Harrison	Trail Camera	Photo
190	590	2018-02-03	2018	-81.2913	40.1743	Harrison	Photo/Video	Photo
194	591	2018-02-05	2018	-81.7991	40.1631	Coshocton	Trail Camera	Photo
271	592	2018-02-05	2018	-81.9457	39.7279	Morgan	Trail Camera	Photo
172	593	2018-02-06	2018	-81.1265	40.248	Harrison	Trail Camera	Photo
233	594	2018-02-08	2018	-81.6263	39.9343	Guernsey	Photo/Video	Photo
246	595	2018-02-08	2018	-82.2291	39.8798	Perry	Trail Camera	Photo
381	596	2018-02-08	2018	-83.3371	39.1222	Pike	Trail Camera	Photo
434	597	2018-02-08	2018	-83.8122	38.7094	Brown	Trail Camera	Photo
202	598	2018-02-09	2018	-81.1944	40.1118	Belmont	Observation	Other
365	599	2018-02-11	2018	-83.1566	39.2819	Ross	Trail Camera	Photo
326	600	2018-02-12	2018	-82.6796	39.4722	Hocking	Trail Camera	Photo
211	601	2018-02-15	2018	-81.2177	40.0691	Belmont	Photo	Photo
212	602	2018-02-15	2018	-81.2177	40.0691	Belmont	Trail Camera	Photo
399	603	2018-02-16	2018	-83.1691	39.0116	Pike	Trail Camera	Photo
364	604	2018-02-18	2018	-83.4519	39.275	Highland	Trail Camera	Photo
137	605	2018-02-20	2018	-81.5941	40.58	Tuscarawas	Trail Camera	Photo
423	606	2018-02-20	2018	-83.3779	38.8088	Adams	Trail Camera	Photo
187	607	2018-02-26	2018	-81.6764	40.1928	Coshocton	Trail Camera	Photo
276	608	2018-02-26	2018	-82.3968	39.6941	Fairfield	Trail Camera	Photo
176	609	2018-02-27	2018	-81.3274	40.2376	Harrison	Incidental Trapping - Released	Other
230	610	2018-03-04	2018	-82.1801	39.9589	Muskingum	Trail Camera	Photo
186	611	2018-03-07	2018	-81.6778	40.1804	Coshocton	Photo/Video	Photo
393	612	2018-03-07	2018	-83.5756	39.04	Highland	Trail Camera	Photo
219	613	2018-03-09	2018	-80.9256	40.051	Belmont	Photo	Photo
220	614	2018-03-09	2018	-80.9255	40.0508	Belmont	Photo/Video	Photo
258	615	2018-03-09	2018	-81.6587	39.8013	Noble	Trail Camera	Photo
127	616	2018-03-12	2018	-80.5654	41.0382	Mahoning	Trail Camera	Photo
178	617	2018-03-13	2018	-81.8932	40.2091	Coshocton	Trail Camera	Photo
293	618	2018-03-14	2018	-81.2945	39.6459	Noble	Trail Camera	Photo
307	619	2018-03-14	2018	-81.997	39.5574	Morgan	Trail Camera	Photo
385	620	2018-03-17	2018	-82.657	39.1351	Jackson	Trail Camera	Photo
425	621	2018-03-18	2018	-83.6748	38.7634	Adams	Trail Camera	Photo
157	622	2018-03-24	2018	-81.9019	40.4086	Coshocton	Trail Camera	Photo
179	623	2018-03-24	2018	-81.3081	40.2337	Harrison	Trail Camera	Photo
418	624	2018-03-24	2018	-82.5082	38.8262	Gallia	Trail Camera	Photo
128	625	2018-03-25	2018	-80.563	41.0343	Mahoning	Photo	Photo
129	626	2018-03-25	2018	-80.563	41.0343	Mahoning	Trail Camera	Photo
363	627	2018-03-28	2018	-81.9092	39.3366	Athens	Trail Camera	Photo
380	628	2018-03-30	2018	-83.6398	39.1061	Highland	Trail Camera	Photo
426	629	2018-04-02	2018	-82.3349	38.7622	Gallia	Trail Camera	Photo
372	630	2018-04-05	2018	-82.7036	39.1913	Jackson	Trail Camera	Photo
349	631	2018-04-08	2018	-82.9526	39.3678	Ross	Trail Camera	Photo
168	632	2018-04-09	2018	-81.7349	40.2671	Coshocton	Trail Camera	Photo
337	633	2018-04-12	2018	-82.1047	39.4337	Athens	Photo/Video	Photo
136	634	2018-04-14	2018	-82.2257	40.6222	Ashland	Trail Camera	Photo
182	635	2018-04-16	2018	-80.8016	40.1969	Jefferson	Trail Camera	Photo
181	636	2018-04-20	2018	-81.0932	40.2339	Harrison	Observation	Other
311	637	2018-04-20	2018	-84.6845	39.5079	Butler	Trail Camera	Photo
308	638	2018-04-23	2018	-81.9537	39.555	Morgan	Observation	Other
373	639	2018-04-25	2018	-82.6977	39.1877	Jackson	Trail Camera	Photo
224	640	2018-04-28	2018	-81.2679	39.9946	Guernsey	Photo/Video	Photo
322	641	2018-04-30	2018	-82.4504	39.4853	Hocking	Trail Camera	Photo
346	642	2018-04-30	2018	-82.1842	39.3876	Athens	Trail Camera	Photo
228	643	2018-05-01	2018	-82.1964	39.9461	Muskingum	Trail Camera	Photo
436	644	2018-05-02	2018	-82.2573	38.6479	Gallia	Trail Camera	Photo
339	645	2018-05-04	2018	-82.7006	39.4011	Hocking	Trail Camera	Photo
133	646	2018-05-05	2018	-80.7823	40.6611	Columbia	Observation	Other
166	647	2018-05-05	2018	-82.025	40.2855	Coshocton	Photo/Video	Photo
306	648	2018-05-05	2018	-82.0437	39.5717	Perry	Trail Camera	Photo
297	649	2018-05-08	2018	-82.1298	39.6078	Perry	Trail Camera	Photo
193	650	2018-05-13	2018	-81.8544	40.1487	Muskingum	Trail Camera	Photo
417	651	2018-05-15	2018	-82.6543	38.8333	Scioto	Trail Camera	Photo
205	652	2018-05-17	2018	-82.2041	40.0716	Licking	Trail Camera	Photo
237	653	2018-05-19	2018	-82.1736	39.9301	Muskingum	Trail Camera	Photo
213	654	2018-05-22	2018	-81.181	40.097	Belmont	Observation	Other
420	655	2018-05-22	2018	-82.4173	38.8308	Gallia	Trail Camera	Photo
160	656	2018-05-28	2018	-81.1716	40.3403	Harrison	Trail Camera	Photo
287	657	2018-06-01	2018	-81.6774	39.6689	Morgan	Observation	Other
191	658	2018-06-02	2018	-81.2708	40.1833	Harrison	Trail Camera	Photo
338	659	2018-06-08	2018	-81.8428	39.4271	Washington	Trail Camera	Photo
335	660	2018-06-11	2018	-84.738	39.423	Butler	Observation	Other
429	661	2018-06-14	2018	-83.5816	38.7187	Adams	Observation	Other
242	662	2018-06-16	2018	-81.4249	39.9041	Noble	Observation	Other
316	663	2018-06-19	2018	-81.6817	39.548	Washington	Incidental Trapping - Released	Other
317	664	2018-06-19	2018	-81.6817	39.548	Washington	Photo	Photo
192	665	2018-06-21	2018	-83.886	40.149	Champaign	Trail Camera	Photo
232	666	2018-06-23	2018	-81.6742	39.9585	Guernsey	Observation	Other
333	667	2018-06-25	2018	-81.7547	39.4517	Washington	Trail Camera	Photo
197	668	2018-07-03	2018	-83.8958	40.1293	Champaign	Trail Camera	Photo
247	669	2018-07-03	2018	-82.0808	39.8625	Muskingum	Trail Camera	Photo
209	670	2018-07-04	2018	-81.4498	40.0813	Guernsey	Observation	Other
254	671	2018-07-04	2018	-81.5179	39.8271	Noble	Trail Camera	Photo
159	672	2018-07-05	2018	-82.106	40.3757	Coshocton	Trail Camera	Photo
216	673	2018-07-05	2018	-81.5328	40.0359	Guernsey	Trail Camera	Photo
331	674	2018-07-08	2018	-82.0731	39.4497	Athens	Trail Camera	Photo
138	675	2018-07-10	2018	-81.0298	40.5545	Carroll	Trail Camera	Photo
155	676	2018-07-10	2018	-82.0961	40.3847	Coshocton	Trail Camera	Photo
366	677	2018-07-13	2018	-83.1088	39.2774	Ross	Trail Camera	Photo
407	678	2018-07-17	2018	-82.6041	38.8834	Jackson	Trail Camera	Photo
285	679	2018-07-25	2018	-82.1339	39.6705	Perry	Observation	Other
304	680	2018-07-26	2018	-82.548	39.5744	Hocking	Trail Camera	Photo
245	681	2018-08-03	2018	-82.4485	39.8847	Perry	Trail Camera	Photo
408	682	2018-08-03	2018	-82.5791	38.8613	Jackson	Photo	Photo
413	683	2018-08-03	2018	-82.5781	38.8598	Jackson	Trail Camera	Photo
367	684	2018-08-04	2018	-82.1524	39.3032	Athens	Photo/Video	Photo
149	685	2018-08-05	2018	-81.2897	40.448	Tuscarawas	Trail Camera	Photo
294	686	2018-08-05	2018	-80.9136	39.6268	Monroe	Photo/Video	Photo
361	687	2018-08-07	2018	-82.2122	39.3419	Athens	Trail Camera	Photo
227	688	2018-08-10	2018	-81.791	39.9839	Muskingum	Photo/Video	Photo
217	689	2018-08-13	2018	-81.5023	40.0432	Guernsey	Trail Camera	Photo
183	690	2018-08-14	2018	-83.9481	40.167	Champaign	Trail Camera	Photo
303	691	2018-08-15	2018	-82.6834	39.5542	Hocking	Trail Camera	Photo
368	692	2018-08-15	2018	-83.1667	39.2176	Ross	Trail Camera	Photo
401	693	2018-08-16	2018	-83.1933	38.9751	Pike	Trail Camera	Photo
406	694	2018-08-17	2018	-83.1863	38.8618	Scioto	Trail Camera	Photo
279	695	2018-08-20	2018	-82.1991	39.7163	Perry	Trail Camera	Photo
300	696	2018-08-23	2018	-84.6829	39.5347	Butler	Photo	Photo
301	697	2018-08-23	2018	-84.6829	39.5347	Butler	Trail Camera	Photo
231	698	2018-08-24	2018	-82.1675	39.9479	Muskingum	Trail Camera	Photo
147	699	2018-08-25	2018	-82.016	40.4785	Holmes	Trail Camera	Photo
398	700	2018-08-26	2018	-83.3452	39.0256	Adams	Trail Camera	Photo
266	701	2018-08-29	2018	-82.4359	39.7342	Fairfield	Trail Camera	Photo
299	702	2018-08-29	2018	-81.8969	39.5914	Morgan	Trail Camera	Photo
351	703	2018-08-29	2018	-82.2695	39.3479	Athens	Photo	Photo
352	704	2018-08-29	2018	-82.2695	39.3479	Athens	Trail Camera	Photo
214	705	2018-08-31	2018	-80.8962	40.0791	Belmont	Photo/Video	Photo
268	706	2018-09-01	2018	-82.3237	39.7455	Perry	Trail Camera	Photo
312	707	2018-09-01	2018	-82.9084	39.5239	Pickaway	Trail Camera	Photo
336	708	2018-09-05	2018	-82.2782	39.4203	Athens	Trail Camera	Photo
184	709	2018-09-11	2018	-82.2061	40.1907	Licking	Trail Camera	Photo
207	710	2018-09-11	2018	-81.7168	40.0774	Guernsey	Trail Camera	Photo
369	711	2018-09-11	2018	-82.7525	39.212	Vinton	Trail Camera	Photo
218	712	2018-09-12	2018	-81.3481	40.0407	Guernsey	Trail Camera	Photo
286	713	2018-09-12	2018	-82.1338	39.6702	Perry	Photo/Video	Photo
195	714	2018-09-13	2018	-81.4895	40.1514	Guernsey	Trail Camera	Photo
394	715	2018-09-15	2018	-83.5264	39.0477	Highland	Trail Camera	Photo
167	716	2018-09-16	2018	-81.102	40.297	Harrison	Photo/Video	Photo
177	717	2018-09-16	2018	-81.8952	40.2334	Coshocton	Trail Camera	Photo
243	718	2018-09-16	2018	-81.4454	39.8926	Noble	Trail Camera	Photo
431	719	2018-09-17	2018	-82.8245	38.7217	Scioto	Trail Camera	Photo
158	720	2018-09-18	2018	-81.042	40.3855	Harrison	Trail Camera	Photo
248	721	2018-09-18	2018	-81.569	39.8728	Noble	Trail Camera	Photo
269	722	2018-09-18	2018	-81.9801	39.7264	Morgan	Photo	Photo
270	723	2018-09-18	2018	-81.9801	39.7264	Morgan	Trail Camera	Photo
126	724	2018-09-20	2018	-80.562	41.2776	Trumbull	Trail Camera	Photo
130	725	2018-09-20	2018	-80.8614	40.7864	Columbia	Trail Camera	Photo
291	726	2018-09-20	2018	-81.6234	39.6273	Morgan	Trail Camera	Photo
405	727	2018-09-21	2018	-82.5445	38.8973	Gallia	Trail Camera	Photo
196	728	2018-09-25	2018	-81.098	40.1339	Belmont	Trail Camera	Photo
260	729	2018-09-27	2018	-81.049	39.8063	Monroe	Trail Camera	Photo
263	730	2018-09-27	2018	-82.2441	39.7905	Perry	Trail Camera	Photo
371	731	2018-09-27	2018	-83.3921	39.1886	Highland	Trail Camera	Photo
438	732	2018-09-27	2018	-82.6477	38.5404	Lawrence	Trail Camera	Photo
253	733	2018-09-28	2018	-81.5746	39.8558	Noble	Observation	Other
403	734	2018-09-28	2018	-83.4301	38.9569	Adams	Trail Camera	Photo
143	735	2018-09-29	2018	-81.9791	40.5207	Holmes	Trail Camera	Photo
244	736	2018-09-29	2018	-82.6271	39.8835	Fairfield	Trail Camera	Photo
267	737	2018-09-29	2018	-82.4086	39.7474	Fairfield	Trail Camera	Photo
318	738	2018-10-01	2018	-84.7704	39.4656	Butler	Trail Camera	Photo
350	739	2018-10-01	2018	-82.9277	39.3489	Ross	Trail Camera	Photo
151	740	2018-10-02	2018	-81.227	40.4286	Harrison	Trail Camera	Photo
378	741	2018-10-03	2018	-82.7088	39.1432	Jackson	Trail Camera	Photo
289	742	2018-10-04	2018	-84.7373	39.6139	Preble	Trail Camera	Photo
402	743	2018-10-04	2018	-82.6078	38.9646	Jackson	Observation	Other
379	744	2018-10-05	2018	-82.6381	39.165	Jackson	Trail Camera	Photo
257	745	2018-10-06	2018	-82.4176	39.801	Fairfield	Trail Camera	Photo
275	746	2018-10-06	2018	-82.483	39.7031	Hocking	Photo/Video	Photo
389	747	2018-10-06	2018	-83.4948	39.0661	Highland	Trail Camera	Photo
203	748	2018-10-07	2018	-80.7536	40.1	Belmont	Trail Camera	Photo
324	749	2018-10-07	2018	-81.3632	39.4915	Washington	Trail Camera	Photo
310	750	2018-10-09	2018	-81.9892	39.5504	Morgan	Trail Camera	Photo
123	751	2018-10-11	2018	-81.0506	41.6558	Geauga	Trail Camera	Photo
145	752	2018-10-12	2018	-80.8584	40.5366	Jefferson	Photo/Video	Photo
236	753	2018-10-12	2018	-82.6087	39.9018	Fairfield	Trail Camera	Photo
256	754	2018-10-12	2018	-81.3792	39.8388	Noble	Trail Camera	Photo
328	755	2018-10-12	2018	-82.3852	39.4606	Hocking	Trail Camera	Photo
222	756	2018-10-13	2018	-82.1685	40.026	Muskingum	Trail Camera	Photo
272	757	2018-10-14	2018	-81.0867	39.7359	Monroe	Trail Camera	Photo
386	758	2018-10-14	2018	-82.3261	39.103	Vinton	Trail Camera	Photo
152	759	2018-10-15	2018	-82.583	40.402	Knox	Trail Camera	Photo
327	760	2018-10-16	2018	-82.3857	39.4639	Hocking	Trail Camera	Photo
376	761	2018-10-17	2018	-84.7215	39.1433	Hamilton	Trail Camera	Photo
277	762	2018-10-18	2018	-82.3704	39.7001	Fairfield	Trail Camera	Photo
343	763	2018-10-18	2018	-82.3153	39.4055	Hocking	Trail Camera	Photo
377	764	2018-10-18	2018	-83.4135	39.1642	Highland	Observation	Other
392	765	2018-10-18	2018	-82.1524	39.0697	Meigs	Trail Camera	Photo
221	766	2018-10-20	2018	-82.3327	40.0324	Licking	Trail Camera	Photo
424	767	2018-10-20	2018	-82.7088	38.812	Scioto	Trail Camera	Photo
223	768	2018-10-21	2018	-82.1668	40.0058	Muskingum	Trail Camera	Photo
353	769	2018-10-21	2018	-82.2122	39.37	Athens	Trail Camera	Photo
142	770	2018-10-23	2018	-82.2207	40.5457	Knox	Trail Camera	Photo
252	771	2018-10-24	2018	-81.9202	39.8485	Muskingum	Trail Camera	Photo
296	772	2018-10-24	2018	-82.6494	39.5878	Fairfield	Trail Camera	Photo
340	773	2018-10-24	2018	-82.4948	39.3816	Vinton	Photo	Photo
341	774	2018-10-24	2018	-82.4948	39.3816	Vinton	Trail Camera	Photo
288	775	2018-10-25	2018	-81.3358	39.6612	Noble	Trail Camera	Photo
210	776	2018-10-27	2018	-81.3754	40.0867	Guernsey	Photo/Video	Photo
422	777	2018-10-27	2018	-83.9807	38.7932	Brown	Trail Camera	Photo
144	778	2018-10-28	2018	-80.8672	40.5111	Jefferson	Trail Camera	Photo
354	779	2018-10-30	2018	-82.1888	39.3474	Athens	Trail Camera	Photo
355	780	2018-10-30	2018	-82.1737	39.3757	Athens	Trail Camera	Photo
400	781	2018-11-01	2018	-82.3581	39.0236	Gallia	Photo/Video	Photo
235	782	2018-11-02	2018	-80.842	39.9473	Belmont	Trail Camera	Photo
161	783	2018-11-03	2018	-84.1808	40.3163	Shelby	Photo/Video	Photo
226	784	2018-11-03	2018	-81.8279	39.9679	Muskingum	Photo/Video	Photo
249	785	2018-11-03	2018	-81.5543	39.8906	Noble	Trail Camera	Photo
362	786	2018-11-03	2018	-82.1841	39.3271	Athens	Trail Camera	Photo
410	787	2018-11-03	2018	-82.4741	38.8658	Jackson	Trail Camera	Photo
419	788	2018-11-03	2018	-82.4468	38.8293	Gallia	Trail Camera	Photo
185	789	2018-11-04	2018	-81.9708	40.2062	Coshocton	Trail Camera	Photo
433	790	2018-11-04	2018	-83.4861	38.717	Adams	Trail Camera	Photo
140	791	2018-11-05	2018	-80.9932	40.5455	Carroll	Trail Camera	Photo
131	792	2018-11-06	2018	-80.5653	40.7517	Columbia	Photo/Video	Photo
360	793	2018-11-06	2018	-82.4191	39.3428	Vinton	Observation	Other
432	794	2018-11-06	2018	-82.7707	38.7454	Scioto	Trail Camera	Photo
265	795	2018-11-07	2018	-82.4408	39.7522	Fairfield	Photo/Video	Photo
298	796	2018-11-07	2018	-81.9851	39.5863	Morgan	Observation	Other
262	797	2018-11-08	2018	-82.8214	39.7828	Fairfield	Trail Camera	Photo
391	798	2018-11-08	2018	-82.6197	39.0784	Jackson	Trail Camera	Photo
421	799	2018-11-08	2018	-83.9976	38.7829	Brown	Photo/Video	Photo
356	800	2018-11-09	2018	-82.0233	39.3525	Athens	Trail Camera	Photo
332	801	2018-11-10	2018	-82.0196	39.4642	Morgan	Photo/Video	Photo
359	802	2018-11-10	2018	-82.6557	39.3173	Vinton	Trail Camera	Photo
396	803	2018-11-10	2018	-81.8569	39.0334	Meigs	Trail Camera	Photo
208	804	2018-11-11	2018	-81.68	40.1016	Guernsey	Trail Camera	Photo
264	805	2018-11-11	2018	-81.7738	39.7904	Muskingum	Observation	Other
146	806	2018-11-12	2018	-82.3345	40.4935	Knox	Trail Camera	Photo
370	807	2018-11-13	2018	-82.1498	39.2264	Athens	Photo/Video	Photo
280	808	2018-11-14	2018	-81.01	39.6927	Monroe	Incidental Trapping - Released	Other
206	809	2018-11-15	2018	-82.1031	40.0945	Muskingum	Trail Camera	Photo
170	810	2018-11-16	2018	-81.372	40.2587	Tuscarawas	Trail Camera	Photo
347	811	2018-11-17	2018	-82.1209	39.4017	Athens	Photo	Photo
348	812	2018-11-17	2018	-82.1209	39.4017	Athens	Photo/Video	Photo
162	813	2018-11-18	2018	-83.8396	40.3263	Logan	Trail Camera	Photo
437	814	2018-11-18	2018	-82.7978	38.6154	Scioto	Incidental Trapping - Released	Other
169	815	2018-11-19	2018	-81.638	40.2457	Coshocton	Trail Camera	Photo
342	816	2018-11-19	2018	-82.4647	39.3923	Vinton	Trail Camera	Photo
259	817	2018-11-20	2018	-81.5877	39.8102	Noble	Observation	Other
273	818	2018-11-20	2018	-84.4272	39.6897	Montgomery	Trail Camera	Photo
281	819	2018-11-20	2018	-80.9571	39.69	Monroe	Incidental Trapping - Released	Other
171	820	2018-11-22	2018	-81.1371	40.2505	Harrison	Trail Camera	Photo
295	821	2018-11-22	2018	-84.6107	39.5837	Preble	Observation - Dead Unknown Cause	Other
395	822	2018-11-24	2018	-82.5133	39.0472	Jackson	Incidental Trapping - Released	Other
174	823	2018-11-25	2018	-80.7919	40.2331	Jefferson	Photo/Video	Photo
175	824	2018-11-25	2018	-81.8085	40.2414	Coshocton	Trail Camera	Photo
238	825	2018-11-25	2018	-82.1281	39.9159	Muskingum	Trail Camera	Photo
274	826	2018-11-25	2018	-82.5277	39.6937	Fairfield	Photo/Video	Photo
132	827	2018-11-28	2018	-82.3973	40.7379	Richland	Trail Camera	Photo
164	828	2018-11-28	2018	-81.8549	40.3269	Coshocton	Photo/Video	Photo
374	829	2018-11-29	2018	-84.7762	39.1435	Hamilton	Photo	Photo
375	830	2018-11-29	2018	-84.7762	39.1435	Hamilton	Trail Camera	Photo
225	831	2018-11-30	2018	-82.5783	39.996	Licking	Trail Camera	Photo
150	832	2018-12-02	2018	-81.226	40.4705	Carroll	Photo/Video	Photo
199	833	2018-12-04	2018	-81.2906	40.1212	Guernsey	Photo	Photo
200	834	2018-12-04	2018	-81.2906	40.1212	Guernsey	Trail Camera	Photo
204	835	2018-12-05	2018	-83.2474	40.0759	Madison	Photo/Video	Photo
397	836	2018-12-05	2018	-81.8462	39.0501	Meigs	Trail Camera	Photo
323	837	2018-12-06	2018	-81.9885	39.4948	Morgan	Incidental Trapping - Died	Other
165	838	2018-12-07	2018	-81.2695	40.3178	Harrison	Trail Camera	Photo
302	839	2018-12-07	2018	-82.7742	39.582	Fairfield	Trail Camera	Photo
305	840	2018-12-07	2018	-82.0593	39.5512	Perry	Trail Camera	Photo
198	841	2018-12-11	2018	-82.2001	40.1331	Licking	Trail Camera	Photo
334	842	2018-12-11	2018	-81.1434	39.4518	Washington	Trail Camera	Photo
284	843	2018-12-12	2018	-82.432	39.6749	Fairfield	Trail Camera	Photo
411	844	2018-12-12	2018	-82.5811	38.8599	Jackson	Photo	Photo
412	845	2018-12-12	2018	-82.5811	38.8599	Jackson	Trail Camera	Photo
415	846	2018-12-12	2018	-83.327	38.8542	Adams	Photo	Photo
416	847	2018-12-12	2018	-83.327	38.8542	Adams	Trail Camera	Photo
387	848	2018-12-14	2018	-81.7693	39.1136	Meigs	Photo	Photo
388	849	2018-12-14	2018	-81.7693	39.1136	Meigs	Trail Camera	Photo
250	850	2018-12-17	2018	-81.2669	39.8734	Noble	Photo	Photo
251	851	2018-12-17	2018	-81.2669	39.8734	Noble	Trail Camera	Photo
278	852	2018-12-19	2018	-82.2629	39.7039	Perry	Trail Camera	Photo
357	853	2018-12-19	2018	-84.6864	39.2944	Hamilton	Photo/Video	Photo
344	854	2018-12-20	2018	-82.1892	39.3891	Athens	Photo	Photo
345	855	2018-12-20	2018	-82.1892	39.3891	Athens	Photo/Video	Photo
215	856	2018-12-21	2018	-82.25	40.0398	Licking	Trail Camera	Photo
314	857	2018-12-23	2018	-81.9667	39.532	Morgan	Trail Camera	Photo
315	858	2018-12-23	2018	-81.9651	39.532	Morgan	Photo	Photo
153	859	2018-12-24	2018	-82.1522	40.4112	Coshocton	Photo	Photo
154	860	2018-12-24	2018	-82.1522	40.4112	Coshocton	Trail Camera	Photo
292	861	2018-12-24	2018	-81.4756	39.6479	Noble	Trail Camera	Photo
427	862	2018-12-24	2018	-83.7511	38.7403	Brown	Photo	Photo
428	863	2018-12-24	2018	-83.7511	38.7403	Brown	Trail Camera	Photo
414	864	2018-12-25	2018	-83.5839	38.8438	Adams	Trail Camera	Photo
188	865	2018-12-26	2018	-81.4721	40.1748	Guernsey	Observation	Other
189	866	2018-12-26	2018	-81.4721	40.1748	Guernsey	Photo	Photo
290	867	2018-12-26	2018	-82.4927	39.6496	Fairfield	Trail Camera	Photo
383	868	2018-12-26	2018	-83.0046	39.1247	Pike	Photo/Video	Photo
124	869	2018-12-27	2018	-81.1365	41.5554	Geauga	Photo	Photo
125	870	2018-12-27	2018	-81.1365	41.5554	Geauga	Trail Camera	Photo
141	871	2018-12-27	2018	-80.9899	40.5471	Carroll	Incidental Trapping - Released	Other
239	872	2018-12-27	2018	-81.9659	39.9165	Muskingum	Observation - Dead Unknown Cause	Other
156	873	2018-12-29	2018	-81.9863	40.4114	Coshocton	Trail Camera	Photo
240	874	2018-12-29	2018	-81.9621	39.9205	Muskingum	Photo	Photo
241	875	2018-12-29	2018	-81.9621	39.9205	Muskingum	Trail Camera	Photo
134	876	2018-12-30	2018	-82.4818	40.6564	Richland	Photo	Photo
135	877	2018-12-30	2018	-82.4818	40.6564	Richland	Trail Camera	Photo
329	878	2018-12-30	2018	-82.3744	39.4583	Hocking	Photo	Photo
330	879	2018-12-30	2018	-82.3744	39.4583	Hocking	Trail Camera	Photo
320	880	2018-12-31	2018	-82.5705	39.5142	Hocking	Incidental Trapping - Released	Other
321	881	2018-12-31	2018	-82.5705	39.5142	Hocking	Photo	Photo
100	882	2019-01-01	2019	-81.9068	39.2373	Athens	Photo	Photo
74	883	2019-01-03	2019	-81.2415	39.5315	Washington	Photo	Photo
63	884	2019-01-04	2019	-82.6324	39.5531	Hocking	Photo	Photo
75	885	2019-01-04	2019	-82.6154	39.4876	Hocking	Photo	Photo
102	886	2019-01-04	2019	-82.1542	39.1838	Meigs	Photo	Photo
9	887	2019-01-05	2019	-81.2713	40.319	Harrison	Observation	Other
101	888	2019-01-05	2019	-81.7324	39.2185	Athens	Photo	Photo
51	889	2019-01-06	2019	-82.2403	39.7013	Perry	Photo	Photo
92	890	2019-01-06	2019	-81.6832	39.3679	Washington	Photo	Photo
54	891	2019-01-07	2019	-82.4461	39.673	Fairfield	Photo	Photo
12	892	2019-01-08	2019	-83.5267	40.2707	Union	Photo	Photo
77	893	2019-01-08	2019	-81.6534	39.4899	Washington	Photo	Photo
85	894	2019-01-08	2019	-82.1558	39.4117	Athens	Incidental trapping	Other
10	895	2019-01-09	2019	-81.2698	40.3201	Harrison	Photo	Photo
50	896	2019-01-09	2019	-82.2496	39.7114	Perry	Photo	Photo
121	897	2019-01-09	2019	-82.796	38.6132	Scioto	Photo	Photo
76	898	2019-01-10	2019	-82.0658	39.5085	Athens	Observation	Other
90	899	2019-01-10	2019	-82.4172	39.3489	Vinton	Photo	Photo
31	900	2019-01-11	2019	-81.4561	39.932	Guernsey	Photo	Photo
69	901	2019-01-15	2019	-81.8016	39.5725	Morgan	Observation	Other
115	902	2019-01-15	2019	-82.3632	38.9142	Gallia	Photo	Photo
93	903	2019-01-17	2019	-84.6862	39.2943	Hamilton	Photo	Photo
119	904	2019-01-18	2019	-82.35	38.7424	Gallia	Photo	Photo
87	905	2019-01-19	2019	-82.4327	39.3607	Vinton	Photo	Photo
108	906	2019-01-19	2019	-82.7072	39.1442	Jackson	Photo	Photo
45	907	2019-01-20	2019	-82.4694	39.7483	Fairfield	Photo	Photo
89	908	2019-01-20	2019	-82.4266	39.3637	Vinton	Photo	Photo
53	909	2019-01-24	2019	-82.6436	39.6729	Fairfield	Photo	Photo
58	910	2019-01-24	2019	-81.2777	39.6181	Monroe	Photo	Photo
88	911	2019-01-25	2019	-82.4289	39.3639	Vinton	Photo	Photo
56	912	2019-01-26	2019	-84.5279	39.6252	Preble	Photo	Photo
82	913	2019-01-26	2019	-82.5139	39.4415	Hocking	Photo	Photo
66	914	2019-01-27	2019	-82.0737	39.5772	Perry	Observation	Other
72	915	2019-01-27	2019	-82.2272	39.5467	Hocking	Photo	Photo
83	916	2019-01-27	2019	-82.7057	39.4013	Hocking	Photo	Photo
8	917	2019-01-28	2019	-80.8282	40.359	Jefferson	Photo	Photo
84	918	2019-01-28	2019	-82.3114	39.4109	Hocking	Photo	Photo
23	919	2019-01-30	2019	-81.5024	40.043	Guernsey	Photo	Photo
57	920	2019-01-30	2019	-82.5638	39.6512	Fairfield	Photo	Photo
65	921	2019-01-30	2019	-82.3086	39.5621	Hocking	Photo	Photo
104	922	2019-02-01	2019	-83.6025	39.1343	Highland	Photo	Photo
113	923	2019-02-04	2019	-83.0697	38.9853	Pike	Photo	Photo
73	924	2019-02-05	2019	-81.7616	39.5487	Morgan	Observation	Other
11	925	2019-02-10	2019	-81.2595	40.3233	Harrison	Photo	Photo
47	926	2019-02-12	2019	-81.7407	39.7355	Morgan	Incidental trapping	Other
1	927	2019-02-13	2019	-84.5746	41.2674	Defiance	Photo	Photo
26	928	2019-02-13	2019	-81.7094	39.9774		Photo	Photo
79	929	2019-02-13	2019	-81.2373	39.5075	Washington	Photo	Photo
112	930	2019-02-14	2019	-81.9646	39.0702	Meigs	Photo	Photo
41	931	2019-02-15	2019	-81.9351	39.7936	Muskingum	Photo	Photo
46	932	2019-02-15	2019	-82.085	39.7327	Perry	Photo	Photo
4	933	2019-02-16	2019	-81.265	40.7023	Stark	Photo	Photo
114	934	2019-02-17	2019	-82.4944	38.9847	Jackson	Photo	Photo
39	935	2019-02-19	2019	-81.4927	39.8875	Noble	Photo	Photo
78	936	2019-02-21	2019	-81.3746	39.5092	Washington	Photo	Photo
62	937	2019-02-26	2019	-81.9885	39.5857	Morgan	Photo	Photo
25	938	2019-02-28	2019	-81.5071	40.0006	Guernsey	Observation	Other
44	939	2019-03-03	2019	-81.5502	39.791	Noble	Observation	Other
19	940	2019-03-05	2019	-81.6034	40.0894	Guernsey	Photo	Photo
105	941	2019-03-08	2019	-83.0189	39.1432	Pike	Photo	Photo
106	942	2019-03-10	2019	-82.7257	39.1478	Jackson	Photo	Photo
60	943	2019-03-16	2019	-82.3268	39.6142	Perry	Photo	Photo
15	944	2019-03-17	2019	-81.8971	40.2696	Coshocton	Photo	Photo
118	945	2019-03-22	2019	-82.7852	38.7364	Scioto	Photo	Photo
20	946	2019-03-24	2019	-81.2237	40.0693	Belmont	Photo	Photo
34	947	2019-03-29	2019	-82.4641	39.9119	Perry	Photo	Photo
97	948	2019-04-02	2019	-82.9937	39.3066	Ross	Photo	Photo
33	949	2019-04-05	2019	-84.1886	39.9129	Montgomery	Photo	Photo
122	950	2019-04-09	2019	-82.5356	38.4449	Lawrence	Photo	Photo
81	951	2019-04-10	2019	-82.1514	39.4639	Athens	Photo	Photo
5	952	2019-04-11	2019	-80.8466	40.6498	Columbia	Observation	Other
117	953	2019-04-11	2019	-83.2515	38.813	Scioto	Photo	Photo
42	954	2019-04-12	2019	-81.5861	39.8102	Noble	Observation	Other
30	955	2019-04-15	2019	-82.1801	39.9588	Muskingum	Photo	Photo
86	956	2019-04-15	2019	-82.1259	39.4082	Athens	Observation	Other
40	957	2019-04-17	2019	-81.1753	39.8668	Belmont	Observation	Other
35	958	2019-04-22	2019	-82.1718	39.9188	Muskingum	Photo	Photo
116	959	2019-04-22	2019	-83.5839	38.8438	Adams	Photo	Photo
17	960	2019-04-24	2019	-81.4892	40.1209	Guernsey	Photo	Photo
67	961	2019-04-25	2019	-81.9428	39.5797	Morgan	Observation	Other
43	962	2019-04-29	2019	-81.5676	39.7959	Noble	Observation	Other
98	963	2019-05-02	2019	-82.3923	39.3032	Vinton	Photo	Photo
111	964	2019-05-03	2019	-82.1179	39.0913	Meigs	Photo	Photo
37	965	2019-05-06	2019	-81.8474	39.8791	Muskingum	observation	Other
91	966	2019-05-08	2019	-82.0318	39.3614	Athens	Photo	Photo
49	967	2019-05-10	2019	-82.4755	39.6907	Fairfield	Photo	Photo
109	968	2019-05-11	2019	-82.3553	39.1441	Vinton	Photo	Photo
28	969	2019-05-15	2019	-82.1962	39.9462	Muskingum	Photo	Photo
18	970	2019-05-26	2019	-80.9877	40.1276	Belmont	Photo	Photo
21	971	2019-06-01	2019	-81.2173	40.077	Belmont	Photo	Photo
32	972	2019-06-01	2019	-81.1568	39.9341	Belmont	Observation	Other
24	973	2019-06-02	2019	-81.5537	40.031	Guernsey	Photo	Photo
107	974	2019-06-07	2019	-82.7095	39.1632	Jackson	Photo	Photo
110	975	2019-06-10	2019	-83.6397	39.1064	Highland	Photo	Photo
70	976	2019-06-16	2019	-82.5826	39.5501	Hocking	Photo	Photo
64	977	2019-06-18	2019	-82.4655	39.5813	Hocking	Photo	Photo
2	978	2019-06-19	2019	-82.1074	41.2561	Lorain	Photo	Photo
38	979	2019-06-20	2019	-81.7478	39.8778	Muskingum	Observation	Other
52	980	2019-06-22	2019	-81.5293	39.6978	Noble	Photo	Photo
71	981	2019-07-01	2019	-82.5549	39.5491	Hocking	Photo	Photo
59	982	2019-07-02	2019	-81.049	39.6434	Monroe	Photo	Photo
99	983	2019-07-02	2019	-81.7852	39.2448	Athens	Photo	Photo
95	984	2019-07-04	2019	-82.5014	39.327	Vinton	Photo	Photo
68	985	2019-07-29	2019	-81.9166	39.5585	Morgan	Photo	Photo
36	986	2019-08-01	2019	-81.4742	39.8959	Guernsey	Photo	Photo
103	987	2019-08-04	2019	-81.8148	39.1762	Meigs	Photo	Photo
61	988	2019-08-12	2019	-82.2298	39.6026	Perry	Photo	Photo
7	989	2019-08-13	2019	-81.0503	40.4524	Carroll	Photo	Photo
14	990	2019-08-16	2019	-82.0356	40.2536	Coshocton	Photo	Photo
120	991	2019-08-17	2019	-82.3604	38.6189	Lawrence	Photo	Photo
29	992	2019-08-20	2019	-82.1834	39.9654	Muskingum	Photo	Photo
55	993	2019-08-22	2019	-81.2999	39.6554	Noble	Photo	Photo
13	994	2019-08-25	2019	-82.1947	40.2548	Coshocton	Photo	Photo
16	995	2019-08-27	2019	-82.0465	40.2376	Coshocton	Photo	Photo
80	996	2019-09-08	2019	-82.3793	39.4677	Hocking	Photo	Photo
48	997	2019-09-16	2019	-81.1413	39.7244	Monroe	Photo	Photo
3	998	2019-09-18	2019	-81.4102	40.7064	Stark	Photo	Photo
22	999	2019-09-19	2019	-82.2742	40.0508	Licking	Photo	Photo
27	1000	2019-09-19	2019	-82.1975	39.9465	Muskingum	Photo	Photo
6	1001	2019-09-20	2019	-81.8596	40.5072	Holmes	Photo	Photo
94	1002	2019-09-21	2019	-82.6804	39.3276	Vinton	Photo	Photo
96	1003	2019-10-14	2019	-82.2428	39.314	Athens	Photo	Photo
