# Supplementary material for: Habitat connectivity and resource selection in an expanding bobcat (Lynx rufus) population
Source: PeerJ. 2021 Nov 11;9:e12460. doi: 10.7717/peerj.12460 (PMC8590802; doi:10.7717/peerj.12460)
Supplement: Supplemental Information 3 [file peerj-09-12460-s003.xlsx]

## Sheet: bobcat_telemetry_clean
OBJECTID	BobID	RadioFreq	Year	Month	Day	Time	Lat	Lon	Status	Fate	Source	Date_Time	New_date
1	2	164.12	2012	2	18	20:27:00	39.7058	-81.3806	Working	Alive	Downloaded	2012-02-18 20:27:00	2012-02-18
2	2	164.12	2012	2	19	05:00:00	39.7108	-81.3787	Working	Alive	Downloaded	2012-02-19 05:00:00	2012-02-19
3	2	164.12	2012	2	19	17:00:00	39.7128	-81.3801	Working	Alive	Downloaded	2012-02-19 17:00:00	2012-02-19
4	2	164.12	2012	2	20	06:00:00	39.7112	-81.38	Working	Alive	Downloaded	2012-02-20 06:00:00	2012-02-20
5	2	164.12	2012	2	21	07:00:00	39.7164	-81.3701	Working	Alive	Downloaded	2012-02-21 07:00:00	2012-02-21
6	2	164.12	2012	2	21	19:00:00	39.7161	-81.3706	Working	Alive	Downloaded	2012-02-21 19:00:00	2012-02-21
7	2	164.12	2012	2	22	20:00:00	39.7277	-81.3863	Working	Alive	Downloaded	2012-02-22 20:00:00	2012-02-22
8	2	164.12	2012	2	22	20:00:00	39.7278	-81.386	Working	Alive	Downloaded	2012-02-22 20:00:00	2012-02-22
9	2	164.12	2012	2	23	09:00:00	39.7204	-81.404	Working	Alive	Downloaded	2012-02-23 09:00:00	2012-02-23
10	2	164.12	2012	2	23	21:00:00	39.7183	-81.4045	Working	Alive	Downloaded	2012-02-23 21:00:00	2012-02-23
11	2	164.12	2012	2	25	11:00:00	39.7233	-81.3684	Working	Alive	Downloaded	2012-02-25 11:00:00	2012-02-25
12	2	164.12	2012	2	27	13:00:00	39.7093	-81.3891	Working	Alive	Downloaded	2012-02-27 13:00:00	2012-02-27
13	2	164.12	2012	2	27	13:00:00	39.7093	-81.3889	Working	Alive	Downloaded	2012-02-27 13:00:00	2012-02-27
14	2	164.12	2012	2	28	02:00:00	39.7042	-81.3808	Working	Alive	Downloaded	2012-02-28 02:00:00	2012-02-28
15	2	164.12	2012	2	28	14:00:00	39.7163	-81.3783	Working	Alive	Downloaded	2012-02-28 14:00:00	2012-02-28
16	2	164.12	2012	2	29	03:00:00	39.7178	-81.3855	Working	Alive	Downloaded	2012-02-29 03:00:00	2012-02-29
17	2	164.12	2012	2	29	15:00:00	39.7131	-81.3805	Working	Alive	Downloaded	2012-02-29 15:00:00	2012-02-29
18	2	164.12	2012	3	1	04:00:00	39.7189	-81.404	Working	Alive	Downloaded	2012-03-01 04:00:00	2012-03-01
19	2	164.12	2012	3	1	16:00:00	39.7247	-81.4016	Working	Alive	Downloaded	2012-03-01 16:00:00	2012-03-01
20	2	164.12	2012	3	2	05:00:00	39.7228	-81.3949	Working	Alive	Downloaded	2012-03-02 05:00:00	2012-03-02
21	2	164.12	2012	3	3	06:00:00	39.735	-81.3886	Working	Alive	Downloaded	2012-03-03 06:00:00	2012-03-03
22	2	164.12	2012	3	3	06:00:00	39.7349	-81.3886	Working	Alive	Downloaded	2012-03-03 06:00:00	2012-03-03
23	2	164.12	2012	3	3	18:00:00	39.7229	-81.3692	Working	Alive	Downloaded	2012-03-03 18:00:00	2012-03-03
24	2	164.12	2012	3	4	07:00:00	39.7062	-81.3734	Working	Alive	Downloaded	2012-03-04 07:00:00	2012-03-04
25	2	164.12	2012	3	4	19:00:00	39.7146	-81.3822	Working	Alive	Downloaded	2012-03-04 19:00:00	2012-03-04
26	2	164.12	2012	3	5	08:00:00	39.7169	-81.3885	Working	Alive	Downloaded	2012-03-05 08:00:00	2012-03-05
27	2	164.12	2012	3	5	20:00:00	39.7236	-81.3884	Working	Alive	Downloaded	2012-03-05 20:00:00	2012-03-05
28	2	164.12	2012	3	6	09:00:00	39.7209	-81.3894	Working	Alive	Downloaded	2012-03-06 09:00:00	2012-03-06
29	2	164.12	2012	3	6	21:00:00	39.7114	-81.3824	Working	Alive	Downloaded	2012-03-06 21:00:00	2012-03-06
30	2	164.12	2012	3	7	10:00:00	39.7086	-81.3826	Working	Alive	Downloaded	2012-03-07 10:00:00	2012-03-07
31	2	164.12	2012	3	7	22:00:00	39.7118	-81.386	Working	Alive	Downloaded	2012-03-07 22:00:00	2012-03-07
32	2	164.12	2012	3	8	23:00:00	39.7138	-81.3931	Working	Alive	Downloaded	2012-03-08 23:00:00	2012-03-08
33	2	164.12	2012	3	9	00:00:00	39.7173	-81.3941	Working	Alive	Downloaded	2012-03-09	2012-03-09
34	2	164.12	2012	3	9	12:00:00	39.7226	-81.3946	No Download	Alive	Downloaded	2012-03-09 12:00:00	2012-03-09
35	3	165.1	2012	2	18	16:00:46	39.7058	-81.377	Working	Alive	Downloaded	2012-02-18 16:00:46	2012-02-18
36	3	165.1	2012	2	19	17:00:52	39.7156	-81.3708	Working	Alive	Downloaded	2012-02-19 17:00:52	2012-02-19
37	3	165.1	2012	2	20	06:00:59	39.7142	-81.3963	Working	Alive	Downloaded	2012-02-20 06:00:59	2012-02-20
38	3	165.1	2012	2	20	18:01:33	39.7093	-81.4045	Working	Alive	Downloaded	2012-02-20 18:01:33	2012-02-20
39	3	165.1	2012	2	21	07:00:54	39.701	-81.3895	Working	Alive	Downloaded	2012-02-21 07:00:54	2012-02-21
40	3	165.1	2012	2	21	19:00:52	39.7114	-81.4003	Working	Alive	Downloaded	2012-02-21 19:00:52	2012-02-21
41	3	165.1	2012	2	22	08:01:05	39.7194	-81.4017	Working	Alive	Downloaded	2012-02-22 08:01:05	2012-02-22
42	3	165.1	2012	2	23	09:01:53	39.7053	-81.3966	Working	Alive	Downloaded	2012-02-23 09:01:53	2012-02-23
43	3	165.1	2012	2	23	21:00:52	39.7052	-81.3969	Working	Alive	Downloaded	2012-02-23 21:00:52	2012-02-23
44	3	165.1	2012	2	24	10:01:38	39.7118	-81.3776	Working	Alive	Downloaded	2012-02-24 10:01:38	2012-02-24
45	3	165.1	2012	2	24	22:00:52	39.7216	-81.3995	Working	Alive	Downloaded	2012-02-24 22:00:52	2012-02-24
46	3	165.1	2012	2	25	11:01:06	39.6973	-81.4214	Working	Alive	Downloaded	2012-02-25 11:01:06	2012-02-25
47	3	165.1	2012	2	26	12:00:15	39.6961	-81.4178	Working	Alive	Downloaded	2012-02-26 12:00:15	2012-02-26
48	3	165.1	2012	2	26	12:00:47	39.6964	-81.4178	Working	Alive	Downloaded	2012-02-26 12:00:47	2012-02-26
49	3	165.1	2012	2	27	01:01:24	39.6907	-81.4165	Working	Alive	Downloaded	2012-02-27 01:01:24	2012-02-27
50	3	165.1	2012	2	27	13:00:58	39.7059	-81.4389	Working	Alive	Downloaded	2012-02-27 13:00:58	2012-02-27
51	3	165.1	2012	2	28	02:00:59	39.6893	-81.4152	Working	Alive	Downloaded	2012-02-28 02:00:59	2012-02-28
52	3	165.1	2012	2	28	14:01:03	39.6948	-81.4185	Working	Alive	Downloaded	2012-02-28 14:01:03	2012-02-28
53	3	165.1	2012	2	29	03:01:00	39.6984	-81.4164	Working	Alive	Downloaded	2012-02-29 03:01:00	2012-02-29
54	3	165.1	2012	2	29	15:00:51	39.6998	-81.4147	Working	Alive	Downloaded	2012-02-29 15:00:51	2012-02-29
55	3	165.1	2012	3	1	04:01:24	39.7132	-81.4483	Working	Alive	Downloaded	2012-03-01 04:01:24	2012-03-01
56	3	165.1	2012	3	1	16:01:22	39.7203	-81.4007	Working	Alive	Downloaded	2012-03-01 16:01:22	2012-03-01
57	3	165.1	2012	3	2	05:00:54	39.7172	-81.3956	Working	Alive	Downloaded	2012-03-02 05:00:54	2012-03-02
58	3	165.1	2012	3	3	06:01:30	39.7004	-81.4247	Working	Alive	Downloaded	2012-03-03 06:01:30	2012-03-03
59	3	165.1	2012	3	3	18:00:52	39.7237	-81.3721	Working	Alive	Downloaded	2012-03-03 18:00:52	2012-03-03
60	3	165.1	2012	3	4	07:00:35	39.7198	-81.3821	Working	Alive	Downloaded	2012-03-04 07:00:35	2012-03-04
61	3	165.1	2012	3	6	09:01:45	39.7203	-81.395	Working	Alive	Downloaded	2012-03-06 09:01:45	2012-03-06
62	3	165.1	2012	3	6	21:01:23	39.7116	-81.3874	Working	Alive	Downloaded	2012-03-06 21:01:23	2012-03-06
63	3	165.1	2012	3	7	10:01:01	39.7283	-81.3945	Working	Alive	Downloaded	2012-03-07 10:01:01	2012-03-07
64	3	165.1	2012	3	7	22:01:23	39.7474	-81.3738	Working	Alive	Downloaded	2012-03-07 22:01:23	2012-03-07
65	3	165.1	2012	3	8	23:01:00	39.7339	-81.3713	Working	Alive	Downloaded	2012-03-08 23:01:00	2012-03-08
67	4	165.130/164.940	2012	3	19	22:00:58	39.1927	-82.3749	Working	Alive	Downloaded	2012-03-19 22:00:58	2012-03-19
68	4	165.130/164.940	2012	3	20	11:00:36	39.1928	-82.3748	Working	Alive	Downloaded	2012-03-20 11:00:36	2012-03-20
69	4	165.130/164.940	2012	3	20	23:00:58	39.2092	-82.3766	Working	Alive	Downloaded	2012-03-20 23:00:58	2012-03-20
70	4	165.130/164.940	2012	3	21	00:00:14	39.2092	-82.3766	Working	Alive	Downloaded	2012-03-21 00:00:14	2012-03-21
71	4	165.130/164.940	2012	3	21	12:01:27	39.2109	-82.3765	Working	Alive	Downloaded	2012-03-21 12:01:27	2012-03-21
72	4	165.130/164.940	2012	3	22	01:00:36	39.2128	-82.3892	Working	Alive	Downloaded	2012-03-22 01:00:36	2012-03-22
73	4	165.130/164.940	2012	3	23	02:00:15	39.2283	-82.3686	Working	Alive	Downloaded	2012-03-23 02:00:15	2012-03-23
74	4	165.130/164.940	2012	3	23	02:00:47	39.2282	-82.3684	Working	Alive	Downloaded	2012-03-23 02:00:47	2012-03-23
75	4	165.130/164.940	2012	3	23	14:00:34	39.2151	-82.3653	Working	Alive	Downloaded	2012-03-23 14:00:34	2012-03-23
76	4	165.130/164.940	2012	3	24	03:00:35	39.1968	-82.3613	Working	Alive	Downloaded	2012-03-24 03:00:35	2012-03-24
77	4	165.130/164.940	2012	3	25	04:01:23	39.1967	-82.3615	Working	Alive	Downloaded	2012-03-25 04:01:23	2012-03-25
78	4	165.130/164.940	2012	3	25	16:00:58	39.2116	-82.3659	Working	Alive	Downloaded	2012-03-25 16:00:58	2012-03-25
79	4	165.130/164.940	2012	3	26	05:01:05	39.2172	-82.4031	Working	Alive	Downloaded	2012-03-26 05:01:05	2012-03-26
80	4	165.130/164.940	2012	3	26	17:01:05	39.2215	-82.4011	Working	Alive	Downloaded	2012-03-26 17:01:05	2012-03-26
81	4	165.130/164.940	2012	3	27	06:01:06	39.2161	-82.377	Working	Alive	Downloaded	2012-03-27 06:01:06	2012-03-27
82	4	165.130/164.940	2012	3	27	18:01:11	39.229	-82.3611	Working	Alive	Downloaded	2012-03-27 18:01:11	2012-03-27
83	4	165.130/164.940	2012	3	28	07:01:30	39.2103	-82.3497	Working	Alive	Downloaded	2012-03-28 07:01:30	2012-03-28
84	4	165.130/164.940	2012	3	28	19:00:52	39.2098	-82.3534	Working	Alive	Downloaded	2012-03-28 19:00:52	2012-03-28
85	4	165.130/164.940	2012	3	29	08:00:39	39.2102	-82.3642	Working	Alive	Downloaded	2012-03-29 08:00:39	2012-03-29
86	4	165.130/164.940	2012	3	29	20:00:34	39.2161	-82.372	Working	Alive	Downloaded	2012-03-29 20:00:34	2012-03-29
87	4	165.130/164.940	2012	3	30	09:01:24	39.2242	-82.3655	Working	Alive	Downloaded	2012-03-30 09:01:24	2012-03-30
88	4	165.130/164.940	2012	3	30	21:02:04	39.2121	-82.3783	Working	Alive	Downloaded	2012-03-30 21:02:04	2012-03-30
89	4	165.130/164.940	2012	3	31	10:00:37	39.2195	-82.3873	Working	Alive	Downloaded	2012-03-31 10:00:37	2012-03-31
90	4	165.130/164.940	2012	4	1	11:00:58	39.2104	-82.3557	Working	Alive	Downloaded	2012-04-01 11:00:58	2012-04-01
91	4	165.130/164.940	2012	4	1	23:01:22	39.211	-82.3575	Working	Alive	Downloaded	2012-04-01 23:01:22	2012-04-01
92	4	165.130/164.940	2012	4	2	00:00:21	39.2111	-82.3577	Working	Alive	Downloaded	2012-04-02 00:00:21	2012-04-02
93	4	165.130/164.940	2012	4	2	12:00:34	39.2178	-82.3852	Working	Alive	Downloaded	2012-04-02 12:00:34	2012-04-02
94	4	165.130/164.940	2012	4	3	01:01:36	39.2126	-82.3961	Working	Alive	Downloaded	2012-04-03 01:01:36	2012-04-03
95	4	165.130/164.940	2012	4	3	13:00:51	39.2268	-82.3676	Working	Alive	Downloaded	2012-04-03 13:00:51	2012-04-03
96	4	165.130/164.940	2012	4	4	02:01:06	39.2069	-82.3565	Working	Alive	Downloaded	2012-04-04 02:01:06	2012-04-04
97	4	165.130/164.940	2012	4	5	15:01:22	39.2267	-82.3717	Working	Alive	Downloaded	2012-04-05 15:01:22	2012-04-05
98	4	165.130/164.940	2012	4	6	16:00:14	39.2107	-82.3764	Working	Alive	Downloaded	2012-04-06 16:00:14	2012-04-06
99	4	165.130/164.940	2012	4	6	16:00:48	39.2108	-82.3762	Working	Alive	Downloaded	2012-04-06 16:00:48	2012-04-06
100	4	165.130/164.940	2012	4	7	05:00:36	39.2108	-82.3743	Working	Alive	Downloaded	2012-04-07 05:00:36	2012-04-07
101	4	165.130/164.940	2012	4	7	17:01:22	39.2193	-82.3934	Working	Alive	Downloaded	2012-04-07 17:01:22	2012-04-07
102	4	165.130/164.940	2012	4	8	18:01:16	39.22	-82.3674	Working	Alive	Downloaded	2012-04-08 18:01:16	2012-04-08
103	4	165.130/164.940	2012	4	9	07:01:01	39.2133	-82.3742	Working	Alive	Downloaded	2012-04-09 07:01:01	2012-04-09
104	4	165.130/164.940	2012	4	9	19:00:58	39.2152	-82.3813	Working	Alive	Downloaded	2012-04-09 19:00:58	2012-04-09
105	4	165.130/164.940	2012	4	10	08:01:06	39.2154	-82.3814	Working	Alive	Downloaded	2012-04-10 08:01:06	2012-04-10
106	4	165.130/164.940	2012	4	10	20:00:58	39.215	-82.392	Working	Alive	Downloaded	2012-04-10 20:00:58	2012-04-10
107	4	165.130/164.940	2012	4	11	21:00:59	39.2177	-82.3649	Working	Alive	Downloaded	2012-04-11 21:00:59	2012-04-11
108	4	165.130/164.940	2012	4	12	10:00:36	39.2061	-82.3697	Working	Alive	Downloaded	2012-04-12 10:00:36	2012-04-12
109	4	165.130/164.940	2012	4	12	22:00:58	39.2189	-82.4011	Working	Alive	Downloaded	2012-04-12 22:00:58	2012-04-12
110	4	165.130/164.940	2012	4	13	11:01:01	39.214	-82.3643	Working	Alive	Downloaded	2012-04-13 11:01:01	2012-04-13
111	4	165.130/164.940	2012	4	13	23:00:52	39.2068	-82.358	Working	Alive	Downloaded	2012-04-13 23:00:52	2012-04-13
112	4	165.130/164.940	2012	4	14	00:00:19	39.2072	-82.3582	Working	Alive	Downloaded	2012-04-14 00:00:19	2012-04-14
113	4	165.130/164.940	2012	4	14	12:01:05	39.2117	-82.3666	Working	Alive	Downloaded	2012-04-14 12:01:05	2012-04-14
114	4	165.130/164.940	2012	4	16	02:00:14	39.2108	-82.3738	Working	Alive	Downloaded	2012-04-16 02:00:14	2012-04-16
115	4	165.130/164.940	2012	4	16	02:00:54	39.2106	-82.3736	Working	Alive	Downloaded	2012-04-16 02:00:54	2012-04-16
116	4	165.130/164.940	2012	4	16	14:00:58	39.2247	-82.3619	Working	Alive	Downloaded	2012-04-16 14:00:58	2012-04-16
117	4	165.130/164.940	2012	4	17	03:00:36	39.2083	-82.3787	Working	Alive	Downloaded	2012-04-17 03:00:36	2012-04-17
118	4	165.130/164.940	2012	4	17	15:01:05	39.2208	-82.3707	Working	Alive	Downloaded	2012-04-17 15:01:05	2012-04-17
119	4	165.130/164.940	2012	4	19	17:00:14	39.2233	-82.3693	Working	Alive	Downloaded	2012-04-19 17:00:14	2012-04-19
120	4	165.130/164.940	2012	4	19	17:01:12	39.2232	-82.3692	Working	Alive	Downloaded	2012-04-19 17:01:12	2012-04-19
121	4	165.130/164.940	2012	4	24	22:00:16	39.2192	-82.3688	Working	Alive	Downloaded	2012-04-24 22:00:16	2012-04-24
122	4	165.130/164.940	2012	4	24	22:01:39	39.2186	-82.3689	Working	Alive	Downloaded	2012-04-24 22:01:39	2012-04-24
123	4	165.130/164.940	2012	4	30	16:00:23	39.2157	-82.367	Recovered collar	Alive	Downloaded	2012-04-30 16:00:23	2012-04-30
124	4	165.130/164.940	2012	4	30	16:01:34	39.216	-82.3672	Recovered collar	Alive	Downloaded	2012-04-30 16:01:34	2012-04-30
125	4	165.130/164.940	2012	5	8	00:00:18	39.2049	-82.3713	Recovered collar	Alive	Downloaded	2012-05-08 00:00:18	2012-05-08
126	4	165.130/164.940	2012	5	8	00:01:17	39.2044	-82.3712	Recovered collar	Alive	Downloaded	2012-05-08 00:01:17	2012-05-08
127	4	165.130/164.940	2012	5	8	12:02:04	39.222	-82.367	Recovered collar	Alive	Downloaded	2012-05-08 12:02:04	2012-05-08
128	4	165.130/164.940	2012	5	9	13:01:47	39.2167	-82.3914	Recovered collar	Alive	Downloaded	2012-05-09 13:01:47	2012-05-09
129	4	165.130/164.940	2014	1	20	07:02:07	39.2125	-82.399	Working	Alive	Downloaded	2014-01-20 07:02:07	2014-01-20
130	4	165.130/164.940	2014	1	20	19:02:07	39.2183	-82.3848	Working	Alive	Downloaded	2014-01-20 19:02:07	2014-01-20
131	4	165.130/164.940	2014	1	22	09:02:07	39.2194	-82.379	Working	Alive	Downloaded	2014-01-22 09:02:07	2014-01-22
132	4	165.130/164.940	2014	1	25	00:02:07	39.2172	-82.3631	Working	Alive	Downloaded	2014-01-25 00:02:07	2014-01-25
133	4	165.130/164.940	2014	1	25	00:02:07	39.2169	-82.363	Working	Alive	Downloaded	2014-01-25 00:02:07	2014-01-25
134	4	165.130/164.940	2014	1	27	02:02:07	39.2223	-82.3599	Working	Alive	Downloaded	2014-01-27 02:02:07	2014-01-27
135	4	165.130/164.940	2014	1	29	16:02:07	39.2108	-82.3524	Working	Alive	Downloaded	2014-01-29 16:02:07	2014-01-29
136	4	165.130/164.940	2014	1	29	16:02:07	39.2112	-82.3515	Working	Alive	Downloaded	2014-01-29 16:02:07	2014-01-29
137	4	165.130/164.940	2014	1	30	17:02:07	39.2037	-82.3515	Working	Alive	Downloaded	2014-01-30 17:02:07	2014-01-30
138	4	165.130/164.940	2014	2	1	07:02:07	39.2035	-82.3499	Working	Alive	Downloaded	2014-02-01 07:02:07	2014-02-01
139	4	165.130/164.940	2014	2	1	19:02:07	39.2042	-82.3475	Working	Alive	Downloaded	2014-02-01 19:02:07	2014-02-01
140	4	165.130/164.940	2014	2	2	20:02:07	39.2042	-82.3475	Working	Alive	Downloaded	2014-02-02 20:02:07	2014-02-02
141	4	165.130/164.940	2014	2	3	21:02:07	39.2056	-82.3441	Working	Alive	Downloaded	2014-02-03 21:02:07	2014-02-03
142	4	165.130/164.940	2014	2	5	11:02:07	39.2114	-82.3456	Working	Alive	Downloaded	2014-02-05 11:02:07	2014-02-05
143	4	165.130/164.940	2014	2	5	23:02:07	39.2157	-82.3498	Working	Alive	Downloaded	2014-02-05 23:02:07	2014-02-05
144	4	165.130/164.940	2014	2	7	13:02:07	39.2257	-82.3589	Working	Alive	Downloaded	2014-02-07 13:02:07	2014-02-07
145	4	165.130/164.940	2014	2	8	14:02:07	39.2176	-82.3728	Working	Alive	Downloaded	2014-02-08 14:02:07	2014-02-08
146	4	165.130/164.940	2014	2	13	19:02:07	39.21	-82.373	Working	Alive	Downloaded	2014-02-13 19:02:07	2014-02-13
147	4	165.130/164.940	2014	2	13	19:02:07	39.21	-82.373	Working	Alive	Downloaded	2014-02-13 19:02:07	2014-02-13
148	4	165.130/164.940	2014	2	14	08:02:07	39.208	-82.3745	Working	Alive	Downloaded	2014-02-14 08:02:07	2014-02-14
149	4	165.130/164.940	2014	2	18	00:02:07	39.1998	-82.3599	Working	Alive	Downloaded	2014-02-18 00:02:07	2014-02-18
150	4	165.130/164.940	2014	2	18	00:02:07	39.1998	-82.3596	Working	Alive	Downloaded	2014-02-18 00:02:07	2014-02-18
151	4	165.130/164.940	2014	2	18	12:02:07	39.2005	-82.3537	Working	Alive	Downloaded	2014-02-18 12:02:07	2014-02-18
152	4	165.130/164.940	2014	2	19	13:02:07	39.2055	-82.348	Working	Alive	Downloaded	2014-02-19 13:02:07	2014-02-19
153	4	165.130/164.940	2014	2	20	14:02:07	39.2063	-82.3436	Working	Alive	Downloaded	2014-02-20 14:02:07	2014-02-20
154	4	165.130/164.940	2014	2	21	15:02:07	39.2158	-82.3458	Working	Alive	Downloaded	2014-02-21 15:02:07	2014-02-21
155	4	165.130/164.940	2014	2	22	04:02:07	39.2237	-82.3444	Working	Alive	Downloaded	2014-02-22 04:02:07	2014-02-22
156	4	165.130/164.940	2014	2	22	16:02:07	39.2218	-82.3525	Working	Alive	Downloaded	2014-02-22 16:02:07	2014-02-22
157	4	165.130/164.940	2014	2	23	05:02:07	39.2237	-82.3443	Working	Alive	Downloaded	2014-02-23 05:02:07	2014-02-23
158	4	165.130/164.940	2014	2	23	17:02:07	39.2133	-82.3431	Working	Alive	Downloaded	2014-02-23 17:02:07	2014-02-23
159	4	165.130/164.940	2014	2	25	07:02:07	39.2228	-82.3996	Working	Alive	Downloaded	2014-02-25 07:02:07	2014-02-25
160	4	165.130/164.940	2014	2	25	19:02:07	39.227	-82.4047	Working	Alive	Downloaded	2014-02-25 19:02:07	2014-02-25
161	4	165.130/164.940	2014	2	26	08:02:07	39.2242	-82.4144	Working	Alive	Downloaded	2014-02-26 08:02:07	2014-02-26
162	4	165.130/164.940	2014	2	26	20:02:07	39.2225	-82.4164	Working	Alive	Downloaded	2014-02-26 20:02:07	2014-02-26
163	4	165.130/164.940	2014	2	27	09:02:07	39.2235	-82.4141	Working	Alive	Downloaded	2014-02-27 09:02:07	2014-02-27
164	4	165.130/164.940	2014	2	27	21:02:07	39.2212	-82.4182	Working	Alive	Downloaded	2014-02-27 21:02:07	2014-02-27
165	4	165.130/164.940	2014	2	28	22:02:07	39.2202	-82.4129	Working	Alive	Downloaded	2014-02-28 22:02:07	2014-02-28
166	4	165.130/164.940	2014	3	1	11:02:07	39.2141	-82.4181	Working	Alive	Downloaded	2014-03-01 11:02:07	2014-03-01
167	4	165.130/164.940	2014	3	1	23:02:07	39.2135	-82.4234	Working	Alive	Downloaded	2014-03-01 23:02:07	2014-03-01
168	4	165.130/164.940	2014	3	2	00:02:07	39.2139	-82.4262	Working	Alive	Downloaded	2014-03-02 00:02:07	2014-03-02
169	4	165.130/164.940	2014	3	2	12:02:07	39.2309	-82.4115	Working	Alive	Downloaded	2014-03-02 12:02:07	2014-03-02
170	4	165.130/164.940	2014	3	3	13:02:07	39.2324	-82.4134	Working	Alive	Downloaded	2014-03-03 13:02:07	2014-03-03
171	4	165.130/164.940	2014	3	5	03:02:07	39.228	-82.4023	Working	Alive	Downloaded	2014-03-05 03:02:07	2014-03-05
172	4	165.130/164.940	2014	3	7	05:02:07	39.2249	-82.4141	Working	Alive	Downloaded	2014-03-07 05:02:07	2014-03-07
173	4	165.130/164.940	2014	3	7	17:02:07	39.2174	-82.3996	Working	Alive	Downloaded	2014-03-07 17:02:07	2014-03-07
174	4	165.130/164.940	2014	3	8	06:02:07	39.2251	-82.4148	Working	Alive	Downloaded	2014-03-08 06:02:07	2014-03-08
175	4	165.130/164.940	2014	3	9	07:02:07	39.2256	-82.4144	Working	Alive	Downloaded	2014-03-09 07:02:07	2014-03-09
176	4	165.130/164.940	2014	3	9	19:02:07	39.2247	-82.4159	Working	Alive	Downloaded	2014-03-09 19:02:07	2014-03-09
177	4	165.130/164.940	2014	3	10	08:02:07	39.2193	-82.3998	Working	Alive	Downloaded	2014-03-10 08:02:07	2014-03-10
178	4	165.130/164.940	2014	3	10	20:02:07	39.2084	-82.4069	Working	Alive	Downloaded	2014-03-10 20:02:07	2014-03-10
179	4	165.130/164.940	2014	3	12	22:02:07	39.2335	-82.4357	Working	Alive	Downloaded	2014-03-12 22:02:07	2014-03-12
180	4	165.130/164.940	2014	3	13	11:02:07	39.2333	-82.4348	Working	Alive	Downloaded	2014-03-13 11:02:07	2014-03-13
181	4	165.130/164.940	2014	3	13	23:02:07	39.2315	-82.4148	Working	Alive	Downloaded	2014-03-13 23:02:07	2014-03-13
182	4	165.130/164.940	2014	3	14	00:02:07	39.2307	-82.4117	Working	Alive	Downloaded	2014-03-14 00:02:07	2014-03-14
183	4	165.130/164.940	2014	3	14	12:02:07	39.2148	-82.3991	Working	Alive	Downloaded	2014-03-14 12:02:07	2014-03-14
184	4	165.130/164.940	2014	3	15	01:02:07	39.2122	-82.3955	Working	Alive	Downloaded	2014-03-15 01:02:07	2014-03-15
185	4	165.130/164.940	2014	3	15	13:02:07	39.2122	-82.3954	Working	Alive	Downloaded	2014-03-15 13:02:07	2014-03-15
186	4	165.130/164.940	2014	3	16	02:02:07	39.2162	-82.4031	Working	Alive	Downloaded	2014-03-16 02:02:07	2014-03-16
187	4	165.130/164.940	2014	3	16	14:02:07	39.2206	-82.3977	Working	Alive	Downloaded	2014-03-16 14:02:07	2014-03-16
188	4	165.130/164.940	2014	3	17	15:02:07	39.2251	-82.4137	Working	Alive	Downloaded	2014-03-17 15:02:07	2014-03-17
189	4	165.130/164.940	2014	3	19	05:02:07	39.2287	-82.4375	Working	Alive	Downloaded	2014-03-19 05:02:07	2014-03-19
190	4	165.130/164.940	2014	3	19	17:02:07	39.2295	-82.4375	Working	Alive	Downloaded	2014-03-19 17:02:07	2014-03-19
191	4	165.130/164.940	2014	3	20	18:02:07	39.2338	-82.4145	Working	Alive	Downloaded	2014-03-20 18:02:07	2014-03-20
192	4	165.130/164.940	2014	3	21	07:02:07	39.2335	-82.4135	Working	Alive	Downloaded	2014-03-21 07:02:07	2014-03-21
193	4	165.130/164.940	2014	3	21	19:02:07	39.2272	-82.4113	Working	Alive	Downloaded	2014-03-21 19:02:07	2014-03-21
194	4	165.130/164.940	2014	3	22	08:02:07	39.2159	-82.4108	Working	Alive	Downloaded	2014-03-22 08:02:07	2014-03-22
195	4	165.130/164.940	2014	3	22	20:02:07	39.2215	-82.4185	Working	Alive	Downloaded	2014-03-22 20:02:07	2014-03-22
196	4	165.130/164.940	2014	3	23	09:02:07	39.2143	-82.4246	Working	Alive	Downloaded	2014-03-23 09:02:07	2014-03-23
197	4	165.130/164.940	2014	3	23	21:02:07	39.214	-82.426	Working	Alive	Downloaded	2014-03-23 21:02:07	2014-03-23
198	4	165.130/164.940	2014	3	24	10:02:07	39.2139	-82.4255	Working	Alive	Downloaded	2014-03-24 10:02:07	2014-03-24
199	4	165.130/164.940	2014	3	24	22:02:07	39.2155	-82.4119	Working	Alive	Downloaded	2014-03-24 22:02:07	2014-03-24
200	4	165.130/164.940	2014	3	25	23:02:07	39.2094	-82.4077	Working	Alive	Downloaded	2014-03-25 23:02:07	2014-03-25
201	4	165.130/164.940	2014	3	27	01:02:07	39.2165	-82.4154	Working	Alive	Downloaded	2014-03-27 01:02:07	2014-03-27
202	4	165.130/164.940	2014	3	27	13:02:07	39.2293	-82.4121	Working	Alive	Downloaded	2014-03-27 13:02:07	2014-03-27
203	4	165.130/164.940	2014	3	28	14:02:07	39.2307	-82.4125	Working	Alive	Downloaded	2014-03-28 14:02:07	2014-03-28
204	4	165.130/164.940	2014	3	29	03:02:07	39.2309	-82.403	Working	Alive	Downloaded	2014-03-29 03:02:07	2014-03-29
205	4	165.130/164.940	2014	3	31	17:02:07	39.2046	-82.3893	Working	Alive	Downloaded	2014-03-31 17:02:07	2014-03-31
206	4	165.130/164.940	2014	3	31	17:02:07	39.2047	-82.3893	Working	Alive	Downloaded	2014-03-31 17:02:07	2014-03-31
207	4	165.130/164.940	2014	4	1	06:02:07	39.2101	-82.4089	Working	Alive	Downloaded	2014-04-01 06:02:07	2014-04-01
208	4	165.130/164.940	2014	4	1	18:02:07	39.2111	-82.4186	Working	Alive	Downloaded	2014-04-01 18:02:07	2014-04-01
209	4	165.130/164.940	2014	4	2	19:02:07	39.2141	-82.4271	Working	Alive	Downloaded	2014-04-02 19:02:07	2014-04-02
210	4	165.130/164.940	2014	4	3	08:02:07	39.2118	-82.4248	Working	Alive	Downloaded	2014-04-03 08:02:07	2014-04-03
211	4	165.130/164.940	2014	4	3	20:02:07	39.215	-82.4264	Working	Alive	Downloaded	2014-04-03 20:02:07	2014-04-03
212	4	165.130/164.940	2014	4	4	21:02:07	39.2339	-82.413	Working	Alive	Downloaded	2014-04-04 21:02:07	2014-04-04
213	4	165.130/164.940	2014	4	5	10:02:07	39.2333	-82.4126	Working	Alive	Downloaded	2014-04-05 10:02:07	2014-04-05
214	4	165.130/164.940	2014	4	5	22:02:07	39.2362	-82.4253	Working	Alive	Downloaded	2014-04-05 22:02:07	2014-04-05
215	4	165.130/164.940	2014	4	6	11:02:07	39.2335	-82.4136	Working	Alive	Downloaded	2014-04-06 11:02:07	2014-04-06
216	4	165.130/164.940	2014	4	6	23:02:07	39.2365	-82.4284	Working	Alive	Downloaded	2014-04-06 23:02:07	2014-04-06
217	4	165.130/164.940	2014	4	7	00:02:07	39.2365	-82.4283	Working	Alive	Downloaded	2014-04-07 00:02:07	2014-04-07
218	4	165.130/164.940	2014	4	7	12:02:07	39.2367	-82.4286	Working	Alive	Downloaded	2014-04-07 12:02:07	2014-04-07
219	4	165.130/164.940	2014	4	8	01:02:07	39.2398	-82.4301	Working	Alive	Downloaded	2014-04-08 01:02:07	2014-04-08
220	4	165.130/164.940	2014	4	8	13:02:07	39.2378	-82.422	Working	Alive	Downloaded	2014-04-08 13:02:07	2014-04-08
221	4	165.130/164.940	2014	4	9	02:02:07	39.2581	-82.4429	Working	Alive	Downloaded	2014-04-09 02:02:07	2014-04-09
222	4	165.130/164.940	2014	4	9	14:02:07	39.2608	-82.4322	Working	Alive	Downloaded	2014-04-09 14:02:07	2014-04-09
223	4	165.130/164.940	2014	4	10	03:02:07	39.233	-82.4352	Working	Alive	Downloaded	2014-04-10 03:02:07	2014-04-10
224	4	165.130/164.940	2014	4	10	15:02:07	39.2303	-82.4375	Working	Alive	Downloaded	2014-04-10 15:02:07	2014-04-10
225	4	165.130/164.940	2014	4	11	04:02:07	39.2329	-82.4299	Working	Alive	Downloaded	2014-04-11 04:02:07	2014-04-11
226	4	165.130/164.940	2014	4	11	16:02:07	39.2328	-82.4127	Working	Alive	Downloaded	2014-04-11 16:02:07	2014-04-11
227	4	165.130/164.940	2014	4	12	05:02:07	39.2156	-82.4183	Working	Alive	Downloaded	2014-04-12 05:02:07	2014-04-12
228	4	165.130/164.940	2014	4	12	17:02:07	39.2097	-82.4179	Working	Alive	Downloaded	2014-04-12 17:02:07	2014-04-12
229	4	165.130/164.940	2014	4	13	06:02:07	39.2077	-82.4326	Working	Alive	Downloaded	2014-04-13 06:02:07	2014-04-13
230	4	165.130/164.940	2014	4	13	18:02:07	39.2041	-82.4258	Working	Alive	Downloaded	2014-04-13 18:02:07	2014-04-13
231	4	165.130/164.940	2014	4	14	07:02:07	39.2263	-82.4116	Working	Alive	Downloaded	2014-04-14 07:02:07	2014-04-14
232	4	165.130/164.940	2014	4	14	19:02:07	39.2293	-82.4123	Working	Alive	Downloaded	2014-04-14 19:02:07	2014-04-14
233	4	165.130/164.940	2014	4	15	08:02:07	39.2322	-82.4113	Working	Alive	Downloaded	2014-04-15 08:02:07	2014-04-15
234	4	165.130/164.940	2014	4	15	20:02:07	39.2309	-82.4204	Working	Alive	Downloaded	2014-04-15 20:02:07	2014-04-15
235	4	165.130/164.940	2014	4	16	09:02:07	39.2307	-82.4375	Working	Alive	Downloaded	2014-04-16 09:02:07	2014-04-16
236	4	165.130/164.940	2014	4	16	21:02:07	39.2328	-82.4352	Working	Alive	Downloaded	2014-04-16 21:02:07	2014-04-16
237	4	165.130/164.940	2014	4	17	10:02:07	39.2316	-82.4357	Working	Alive	Downloaded	2014-04-17 10:02:07	2014-04-17
238	4	165.130/164.940	2014	4	17	22:02:07	39.2355	-82.4246	Working	Alive	Downloaded	2014-04-17 22:02:07	2014-04-17
239	4	165.130/164.940	2014	4	18	11:02:07	39.2321	-82.4141	Working	Alive	Downloaded	2014-04-18 11:02:07	2014-04-18
240	4	165.130/164.940	2014	4	18	23:02:07	39.2228	-82.4167	Working	Alive	Downloaded	2014-04-18 23:02:07	2014-04-18
241	4	165.130/164.940	2014	4	19	00:02:07	39.2238	-82.418	Working	Alive	Downloaded	2014-04-19 00:02:07	2014-04-19
242	4	165.130/164.940	2014	4	19	12:02:07	39.2263	-82.4128	Working	Alive	Downloaded	2014-04-19 12:02:07	2014-04-19
243	4	165.130/164.940	2014	4	20	01:02:07	39.2356	-82.3949	Working	Alive	Downloaded	2014-04-20 01:02:07	2014-04-20
244	4	165.130/164.940	2014	4	20	13:02:07	39.2326	-82.4029	Working	Alive	Downloaded	2014-04-20 13:02:07	2014-04-20
245	4	165.130/164.940	2014	4	21	02:02:07	39.2331	-82.4034	Working	Alive	Downloaded	2014-04-21 02:02:07	2014-04-21
246	4	165.130/164.940	2014	4	21	14:02:07	39.2328	-82.4032	Working	Alive	Downloaded	2014-04-21 14:02:07	2014-04-21
247	4	165.130/164.940	2014	4	22	03:02:07	39.2323	-82.4027	Working	Alive	Downloaded	2014-04-22 03:02:07	2014-04-22
248	4	165.130/164.940	2014	4	22	15:02:07	39.2325	-82.4029	Working	Alive	Downloaded	2014-04-22 15:02:07	2014-04-22
249	4	165.130/164.940	2014	4	23	04:02:07	39.2277	-82.4021	Working	Alive	Downloaded	2014-04-23 04:02:07	2014-04-23
250	4	165.130/164.940	2014	4	23	16:02:07	39.2299	-82.4124	Working	Alive	Downloaded	2014-04-23 16:02:07	2014-04-23
251	4	165.130/164.940	2014	4	24	05:02:07	39.2296	-82.4135	Working	Alive	Downloaded	2014-04-24 05:02:07	2014-04-24
252	4	165.130/164.940	2014	4	24	17:02:07	39.2299	-82.414	Working	Alive	Downloaded	2014-04-24 17:02:07	2014-04-24
253	4	165.130/164.940	2014	4	25	06:02:07	39.2204	-82.4119	Working	Alive	Downloaded	2014-04-25 06:02:07	2014-04-25
254	4	165.130/164.940	2014	4	25	18:02:07	39.2143	-82.4109	Working	Alive	Downloaded	2014-04-25 18:02:07	2014-04-25
255	4	165.130/164.940	2014	4	26	07:02:07	39.2295	-82.412	Working	Alive	Downloaded	2014-04-26 07:02:07	2014-04-26
256	4	165.130/164.940	2014	4	26	19:02:07	39.2281	-82.415	Working	Alive	Downloaded	2014-04-26 19:02:07	2014-04-26
257	4	165.130/164.940	2014	4	27	08:02:07	39.2304	-82.4125	Working	Alive	Downloaded	2014-04-27 08:02:07	2014-04-27
258	4	165.130/164.940	2014	4	27	20:02:07	39.2298	-82.4151	Working	Alive	Downloaded	2014-04-27 20:02:07	2014-04-27
259	4	165.130/164.940	2014	4	28	09:02:07	39.2298	-82.4151	Working	Alive	Downloaded	2014-04-28 09:02:07	2014-04-28
260	4	165.130/164.940	2014	4	28	21:02:07	39.2298	-82.4126	Working	Alive	Downloaded	2014-04-28 21:02:07	2014-04-28
261	4	165.130/164.940	2014	4	29	22:02:07	39.2304	-82.4051	Working	Alive	Downloaded	2014-04-29 22:02:07	2014-04-29
262	4	165.130/164.940	2014	4	30	23:02:07	39.2289	-82.4052	Working	Alive	Downloaded	2014-04-30 23:02:07	2014-04-30
263	4	165.130/164.940	2014	5	1	00:02:07	39.2289	-82.4053	Working	Alive	Downloaded	2014-05-01 00:02:07	2014-05-01
264	4	165.130/164.940	2014	5	1	12:02:07	39.2291	-82.4126	Working	Alive	Downloaded	2014-05-01 12:02:07	2014-05-01
265	4	165.130/164.940	2014	5	2	01:02:07	39.2218	-82.4109	Working	Alive	Downloaded	2014-05-02 01:02:07	2014-05-02
266	4	165.130/164.940	2014	5	2	13:02:07	39.2207	-82.3978	Working	Alive	Downloaded	2014-05-02 13:02:07	2014-05-02
267	4	165.130/164.940	2014	5	3	02:02:07	39.2228	-82.4111	Working	Alive	Downloaded	2014-05-03 02:02:07	2014-05-03
268	4	165.130/164.940	2014	5	3	14:02:07	39.2305	-82.412	Working	Alive	Downloaded	2014-05-03 14:02:07	2014-05-03
269	4	165.130/164.940	2014	5	4	03:02:07	39.2261	-82.406	Working	Alive	Downloaded	2014-05-04 03:02:07	2014-05-04
270	4	165.130/164.940	2014	5	4	15:02:07	39.2196	-82.3976	Working	Alive	Downloaded	2014-05-04 15:02:07	2014-05-04
271	4	165.130/164.940	2014	5	5	04:02:07	39.2228	-82.3996	Working	Alive	Downloaded	2014-05-05 04:02:07	2014-05-05
272	4	165.130/164.940	2014	5	5	16:02:07	39.2179	-82.3988	Working	Alive	Downloaded	2014-05-05 16:02:07	2014-05-05
273	4	165.130/164.940	2014	5	6	05:02:07	39.2267	-82.4113	Working	Alive	Downloaded	2014-05-06 05:02:07	2014-05-06
274	4	165.130/164.940	2014	5	6	17:02:07	39.2321	-82.4149	Working	Alive	Downloaded	2014-05-06 17:02:07	2014-05-06
275	4	165.130/164.940	2014	5	7	06:02:07	39.2332	-82.4119	Working	Alive	Downloaded	2014-05-07 06:02:07	2014-05-07
276	4	165.130/164.940	2014	5	7	18:02:07	39.2272	-82.4107	Working	Alive	Downloaded	2014-05-07 18:02:07	2014-05-07
277	4	165.130/164.940	2014	5	8	07:02:07	39.226	-82.4122	Working	Alive	Downloaded	2014-05-08 07:02:07	2014-05-08
278	4	165.130/164.940	2014	5	8	19:02:07	39.2289	-82.4121	Working	Alive	Downloaded	2014-05-08 19:02:07	2014-05-08
279	4	165.130/164.940	2014	5	9	08:02:07	39.2207	-82.3999	Working	Alive	Downloaded	2014-05-09 08:02:07	2014-05-09
280	4	165.130/164.940	2014	5	9	20:02:07	39.2282	-82.3978	Working	Alive	Downloaded	2014-05-09 20:02:07	2014-05-09
281	4	165.130/164.940	2014	5	10	09:02:07	39.2207	-82.4044	Working	Alive	Downloaded	2014-05-10 09:02:07	2014-05-10
282	4	165.130/164.940	2014	5	10	21:02:07	39.2351	-82.4155	Working	Alive	Downloaded	2014-05-10 21:02:07	2014-05-10
283	4	165.130/164.940	2014	5	11	22:02:07	39.2335	-82.4226	Working	Alive	Downloaded	2014-05-11 22:02:07	2014-05-11
284	4	165.130/164.940	2014	5	12	11:02:07	39.234	-82.4139	Working	Alive	Downloaded	2014-05-12 11:02:07	2014-05-12
285	4	165.130/164.940	2014	5	12	23:02:07	39.231	-82.4063	Working	Alive	Downloaded	2014-05-12 23:02:07	2014-05-12
286	4	165.130/164.940	2014	5	13	00:02:07	39.2312	-82.4062	Working	Alive	Downloaded	2014-05-13 00:02:07	2014-05-13
287	4	165.130/164.940	2014	5	13	12:02:07	39.2304	-82.4053	Working	Alive	Downloaded	2014-05-13 12:02:07	2014-05-13
288	4	165.130/164.940	2014	5	14	01:02:07	39.2169	-82.4099	Working	Alive	Downloaded	2014-05-14 01:02:07	2014-05-14
289	4	165.130/164.940	2014	5	14	13:02:07	39.2146	-82.4106	Working	Alive	Downloaded	2014-05-14 13:02:07	2014-05-14
290	4	165.130/164.940	2014	5	15	02:02:07	39.2126	-82.4059	Working	Alive	Downloaded	2014-05-15 02:02:07	2014-05-15
291	4	165.130/164.940	2014	5	15	14:02:07	39.2053	-82.3917	Working	Alive	Downloaded	2014-05-15 14:02:07	2014-05-15
292	4	165.130/164.940	2014	5	16	03:02:07	39.2158	-82.4061	Working	Alive	Downloaded	2014-05-16 03:02:07	2014-05-16
293	4	165.130/164.940	2014	5	16	15:02:07	39.2165	-82.4156	Working	Alive	Downloaded	2014-05-16 15:02:07	2014-05-16
294	4	165.130/164.940	2014	5	17	04:02:07	39.2154	-82.4178	Working	Alive	Downloaded	2014-05-17 04:02:07	2014-05-17
295	4	165.130/164.940	2014	5	17	16:02:07	39.2179	-82.4149	Working	Alive	Downloaded	2014-05-17 16:02:07	2014-05-17
296	4	165.130/164.940	2014	5	18	05:02:07	39.2237	-82.4159	Working	Alive	Downloaded	2014-05-18 05:02:07	2014-05-18
297	4	165.130/164.940	2014	5	18	17:02:07	39.2187	-82.4109	Working	Alive	Downloaded	2014-05-18 17:02:07	2014-05-18
298	4	165.130/164.940	2014	5	19	06:02:07	39.2223	-82.4173	Working	Alive	Downloaded	2014-05-19 06:02:07	2014-05-19
299	4	165.130/164.940	2014	5	19	18:02:07	39.223	-82.416	Working	Alive	Downloaded	2014-05-19 18:02:07	2014-05-19
300	4	165.130/164.940	2014	5	20	07:02:07	39.2231	-82.416	Working	Alive	Downloaded	2014-05-20 07:02:07	2014-05-20
301	4	165.130/164.940	2014	5	20	19:02:07	39.223	-82.4152	Working	Alive	Downloaded	2014-05-20 19:02:07	2014-05-20
302	4	165.130/164.940	2014	5	21	08:02:07	39.224	-82.4141	Working	Alive	Downloaded	2014-05-21 08:02:07	2014-05-21
303	4	165.130/164.940	2014	5	22	09:02:07	39.2283	-82.4032	Working	Alive	Downloaded	2014-05-22 09:02:07	2014-05-22
304	4	165.130/164.940	2014	5	22	21:02:07	39.2273	-82.4017	Working	Alive	Downloaded	2014-05-22 21:02:07	2014-05-22
305	4	165.130/164.940	2014	5	23	10:02:07	39.2282	-82.4083	Working	Alive	Downloaded	2014-05-23 10:02:07	2014-05-23
306	4	165.130/164.940	2014	5	23	22:02:07	39.2291	-82.4077	Working	Alive	Downloaded	2014-05-23 22:02:07	2014-05-23
307	4	165.130/164.940	2014	5	24	11:02:07	39.2327	-82.4121	Working	Alive	Downloaded	2014-05-24 11:02:07	2014-05-24
308	4	165.130/164.940	2014	5	24	23:02:07	39.2338	-82.4134	Working	Alive	Downloaded	2014-05-24 23:02:07	2014-05-24
309	4	165.130/164.940	2014	5	25	00:02:07	39.2339	-82.4134	Working	Alive	Downloaded	2014-05-25 00:02:07	2014-05-25
310	4	165.130/164.940	2014	5	25	12:02:07	39.2333	-82.4125	Working	Alive	Downloaded	2014-05-25 12:02:07	2014-05-25
311	4	165.130/164.940	2014	5	26	01:02:07	39.2332	-82.4125	Working	Alive	Downloaded	2014-05-26 01:02:07	2014-05-26
312	4	165.130/164.940	2014	5	26	13:02:07	39.2333	-82.4125	Working	Alive	Downloaded	2014-05-26 13:02:07	2014-05-26
313	4	165.130/164.940	2014	5	27	02:02:07	39.2333	-82.4125	Working	Alive	Downloaded	2014-05-27 02:02:07	2014-05-27
314	4	165.130/164.940	2014	5	28	03:02:07	39.2177	-82.4168	Working	Alive	Downloaded	2014-05-28 03:02:07	2014-05-28
315	4	165.130/164.940	2014	5	28	15:02:07	39.2041	-82.4139	Working	Alive	Downloaded	2014-05-28 15:02:07	2014-05-28
316	4	165.130/164.940	2014	5	29	04:02:07	39.2209	-82.4184	Working	Alive	Downloaded	2014-05-29 04:02:07	2014-05-29
317	4	165.130/164.940	2014	5	29	16:02:07	39.2248	-82.4134	Working	Alive	Downloaded	2014-05-29 16:02:07	2014-05-29
318	4	165.130/164.940	2014	5	30	05:02:07	39.2351	-82.4151	Working	Alive	Downloaded	2014-05-30 05:02:07	2014-05-30
319	4	165.130/164.940	2014	5	30	17:02:07	39.2188	-82.4107	Working	Alive	Downloaded	2014-05-30 17:02:07	2014-05-30
320	4	165.130/164.940	2014	5	31	06:02:07	39.2166	-82.4146	Working	Alive	Downloaded	2014-05-31 06:02:07	2014-05-31
321	4	165.130/164.940	2014	5	31	18:02:07	39.2178	-82.4101	Working	Alive	Downloaded	2014-05-31 18:02:07	2014-05-31
322	4	165.130/164.940	2014	6	1	07:02:07	39.2186	-82.4108	Working	Alive	Downloaded	2014-06-01 07:02:07	2014-06-01
323	4	165.130/164.940	2014	6	1	19:02:07	39.2184	-82.4103	Working	Alive	Downloaded	2014-06-01 19:02:07	2014-06-01
324	4	165.130/164.940	2014	6	2	08:02:07	39.219	-82.4115	Working	Alive	Downloaded	2014-06-02 08:02:07	2014-06-02
325	4	165.130/164.940	2014	6	2	20:02:07	39.2208	-82.412	Working	Alive	Downloaded	2014-06-02 20:02:07	2014-06-02
326	4	165.130/164.940	2014	6	3	09:02:07	39.2206	-82.4117	Working	Alive	Downloaded	2014-06-03 09:02:07	2014-06-03
327	4	165.130/164.940	2014	6	3	21:02:07	39.2206	-82.4118	Working	Alive	Downloaded	2014-06-03 21:02:07	2014-06-03
328	4	165.130/164.940	2014	6	4	10:02:07	39.2207	-82.4117	Working	Alive	Downloaded	2014-06-04 10:02:07	2014-06-04
329	4	165.130/164.940	2014	6	4	22:02:07	39.224	-82.4124	Working	Alive	Downloaded	2014-06-04 22:02:07	2014-06-04
330	4	165.130/164.940	2014	6	5	11:02:07	39.2268	-82.4131	Working	Alive	Downloaded	2014-06-05 11:02:07	2014-06-05
331	4	165.130/164.940	2014	6	5	23:02:07	39.234	-82.4145	Working	Alive	Downloaded	2014-06-05 23:02:07	2014-06-05
332	4	165.130/164.940	2014	6	6	00:02:07	39.234	-82.4143	Working	Alive	Downloaded	2014-06-06 00:02:07	2014-06-06
333	4	165.130/164.940	2014	6	6	12:02:07	39.2207	-82.4173	Working	Alive	Downloaded	2014-06-06 12:02:07	2014-06-06
334	4	165.130/164.940	2014	6	7	01:02:07	39.2134	-82.4163	Working	Alive	Downloaded	2014-06-07 01:02:07	2014-06-07
335	4	165.130/164.940	2014	6	7	13:02:07	39.218	-82.4139	Working	Alive	Downloaded	2014-06-07 13:02:07	2014-06-07
336	4	165.130/164.940	2014	6	8	02:02:07	39.2199	-82.418	Working	Alive	Downloaded	2014-06-08 02:02:07	2014-06-08
337	4	165.130/164.940	2014	6	8	14:02:07	39.2173	-82.4108	Working	Alive	Downloaded	2014-06-08 14:02:07	2014-06-08
338	4	165.130/164.940	2014	6	9	03:02:07	39.2149	-82.4196	Working	Alive	Downloaded	2014-06-09 03:02:07	2014-06-09
339	4	165.130/164.940	2014	6	9	15:02:07	39.214	-82.4159	Working	Alive	Downloaded	2014-06-09 15:02:07	2014-06-09
340	4	165.130/164.940	2014	6	10	04:02:07	39.2125	-82.4141	Working	Alive	Downloaded	2014-06-10 04:02:07	2014-06-10
341	4	165.130/164.940	2014	6	10	16:02:07	39.2209	-82.4142	Working	Alive	Downloaded	2014-06-10 16:02:07	2014-06-10
342	4	165.130/164.940	2014	6	11	05:02:07	39.2243	-82.4149	Working	Alive	Downloaded	2014-06-11 05:02:07	2014-06-11
343	4	165.130/164.940	2014	6	11	17:02:07	39.2288	-82.4054	Working	Alive	Downloaded	2014-06-11 17:02:07	2014-06-11
344	4	165.130/164.940	2014	6	12	06:02:07	39.2289	-82.4054	Working	Alive	Downloaded	2014-06-12 06:02:07	2014-06-12
345	4	165.130/164.940	2014	6	12	18:02:07	39.2145	-82.4114	Working	Alive	Downloaded	2014-06-12 18:02:07	2014-06-12
346	4	165.130/164.940	2014	6	13	07:02:07	39.2221	-82.4168	Working	Alive	Downloaded	2014-06-13 07:02:07	2014-06-13
347	4	165.130/164.940	2014	6	13	19:02:07	39.2255	-82.416	Working	Alive	Downloaded	2014-06-13 19:02:07	2014-06-13
348	4	165.130/164.940	2014	6	14	08:02:07	39.2184	-82.4127	Working	Alive	Downloaded	2014-06-14 08:02:07	2014-06-14
349	4	165.130/164.940	2014	6	14	20:02:07	39.2057	-82.4005	Working	Alive	Downloaded	2014-06-14 20:02:07	2014-06-14
350	4	165.130/164.940	2014	6	15	09:02:07	39.2069	-82.4015	Working	Alive	Downloaded	2014-06-15 09:02:07	2014-06-15
351	4	165.130/164.940	2014	6	15	21:02:07	39.2091	-82.4096	Working	Alive	Downloaded	2014-06-15 21:02:07	2014-06-15
352	4	165.130/164.940	2014	6	16	10:02:07	39.2195	-82.4105	Working	Alive	Downloaded	2014-06-16 10:02:07	2014-06-16
353	4	165.130/164.940	2014	6	16	22:02:07	39.2257	-82.4163	Working	Alive	Downloaded	2014-06-16 22:02:07	2014-06-16
354	4	165.130/164.940	2014	6	17	23:02:07	39.2341	-82.4316	Working	Alive	Downloaded	2014-06-17 23:02:07	2014-06-17
355	4	165.130/164.940	2014	6	18	00:02:07	39.2341	-82.4316	Working	Alive	Downloaded	2014-06-18 00:02:07	2014-06-18
356	4	165.130/164.940	2014	6	18	12:02:07	39.2339	-82.4315	Working	Alive	Downloaded	2014-06-18 12:02:07	2014-06-18
357	4	165.130/164.940	2014	6	19	01:02:07	39.2339	-82.4314	Working	Alive	Downloaded	2014-06-19 01:02:07	2014-06-19
358	4	165.130/164.940	2014	6	19	13:02:07	39.2339	-82.4315	Working	Alive	Downloaded	2014-06-19 13:02:07	2014-06-19
359	4	165.130/164.940	2014	6	20	02:02:07	39.2366	-82.4204	Working	Alive	Downloaded	2014-06-20 02:02:07	2014-06-20
360	4	165.130/164.940	2014	6	20	14:02:07	39.2297	-82.4138	Working	Alive	Downloaded	2014-06-20 14:02:07	2014-06-20
361	4	165.130/164.940	2014	6	21	15:02:07	39.2187	-82.4101	Working	Alive	Downloaded	2014-06-21 15:02:07	2014-06-21
362	4	165.130/164.940	2014	6	22	04:02:07	39.2171	-82.4133	Working	Alive	Downloaded	2014-06-22 04:02:07	2014-06-22
363	4	165.130/164.940	2014	6	22	16:02:07	39.213	-82.4144	Working	Alive	Downloaded	2014-06-22 16:02:07	2014-06-22
364	4	165.130/164.940	2014	6	23	05:02:07	39.2235	-82.4118	Working	Alive	Downloaded	2014-06-23 05:02:07	2014-06-23
365	4	165.130/164.940	2014	6	23	17:02:07	39.2295	-82.41	Working	Alive	Downloaded	2014-06-23 17:02:07	2014-06-23
366	4	165.130/164.940	2014	6	24	06:02:07	39.2217	-82.4167	Working	Alive	Downloaded	2014-06-24 06:02:07	2014-06-24
367	4	165.130/164.940	2014	6	24	18:02:07	39.218	-82.4081	Working	Alive	Downloaded	2014-06-24 18:02:07	2014-06-24
368	4	165.130/164.940	2014	6	25	07:02:07	39.2175	-82.409	Working	Alive	Downloaded	2014-06-25 07:02:07	2014-06-25
369	4	165.130/164.940	2014	6	25	19:02:07	39.21	-82.4164	Working	Alive	Downloaded	2014-06-25 19:02:07	2014-06-25
370	4	165.130/164.940	2014	6	26	08:02:07	39.2142	-82.4167	Working	Alive	Downloaded	2014-06-26 08:02:07	2014-06-26
371	4	165.130/164.940	2014	6	26	20:02:07	39.2219	-82.4201	Working	Alive	Downloaded	2014-06-26 20:02:07	2014-06-26
372	4	165.130/164.940	2014	6	27	09:02:07	39.2271	-82.4149	Working	Alive	Downloaded	2014-06-27 09:02:07	2014-06-27
373	4	165.130/164.940	2014	6	27	21:02:07	39.227	-82.4151	Working	Alive	Downloaded	2014-06-27 21:02:07	2014-06-27
374	4	165.130/164.940	2014	6	28	22:02:07	39.2309	-82.3979	Working	Alive	Downloaded	2014-06-28 22:02:07	2014-06-28
375	4	165.130/164.940	2014	6	29	11:02:07	39.2331	-82.4031	Working	Alive	Downloaded	2014-06-29 11:02:07	2014-06-29
376	4	165.130/164.940	2014	6	30	00:02:07	39.2325	-82.4071	Working	Alive	Downloaded	2014-06-30 00:02:07	2014-06-30
377	4	165.130/164.940	2014	6	30	12:02:07	39.2337	-82.4142	Working	Alive	Downloaded	2014-06-30 12:02:07	2014-06-30
378	4	165.130/164.940	2014	7	1	01:02:07	39.2283	-82.4097	Working	Alive	Downloaded	2014-07-01 01:02:07	2014-07-01
379	4	165.130/164.940	2014	7	2	02:02:07	39.2146	-82.4128	Working	Alive	Downloaded	2014-07-02 02:02:07	2014-07-02
380	4	165.130/164.940	2014	7	2	14:02:07	39.2125	-82.4093	Working	Alive	Downloaded	2014-07-02 14:02:07	2014-07-02
381	4	165.130/164.940	2014	7	3	03:02:07	39.222	-82.4165	Working	Alive	Downloaded	2014-07-03 03:02:07	2014-07-03
382	4	165.130/164.940	2014	7	3	15:02:07	39.2268	-82.4148	Working	Alive	Downloaded	2014-07-03 15:02:07	2014-07-03
383	4	165.130/164.940	2014	7	4	16:02:07	39.2215	-82.417	Working	Alive	Downloaded	2014-07-04 16:02:07	2014-07-04
384	4	165.130/164.940	2014	7	5	17:02:07	39.2175	-82.4092	Working	Alive	Downloaded	2014-07-05 17:02:07	2014-07-05
385	4	165.130/164.940	2014	7	6	06:02:07	39.2263	-82.4116	Working	Alive	Downloaded	2014-07-06 06:02:07	2014-07-06
386	4	165.130/164.940	2014	7	6	18:02:07	39.2343	-82.4151	Working	Alive	Downloaded	2014-07-06 18:02:07	2014-07-06
387	4	165.130/164.940	2014	7	7	07:02:07	39.2243	-82.414	Working	Alive	Downloaded	2014-07-07 07:02:07	2014-07-07
388	4	165.130/164.940	2014	7	7	19:02:07	39.2357	-82.4069	Working	Alive	Downloaded	2014-07-07 19:02:07	2014-07-07
389	4	165.130/164.940	2014	7	8	08:02:07	39.2336	-82.4114	Working	Alive	Downloaded	2014-07-08 08:02:07	2014-07-08
390	4	165.130/164.940	2014	7	8	20:02:07	39.2334	-82.4349	Working	Alive	Downloaded	2014-07-08 20:02:07	2014-07-08
391	4	165.130/164.940	2014	7	9	09:02:07	39.2335	-82.4356	Working	Alive	Downloaded	2014-07-09 09:02:07	2014-07-09
392	4	165.130/164.940	2014	7	9	21:02:07	39.2331	-82.4351	Working	Alive	Downloaded	2014-07-09 21:02:07	2014-07-09
393	4	165.130/164.940	2014	7	10	10:02:07	39.2339	-82.4345	Working	Alive	Downloaded	2014-07-10 10:02:07	2014-07-10
394	4	165.130/164.940	2014	7	10	22:02:07	39.2341	-82.4337	Working	Alive	Downloaded	2014-07-10 22:02:07	2014-07-10
395	4	165.130/164.940	2014	7	11	11:02:07	39.2344	-82.4284	Working	Alive	Downloaded	2014-07-11 11:02:07	2014-07-11
396	4	165.130/164.940	2014	7	15	15:02:06	39.2245	-82.4141	Working	Alive	Downloaded	2014-07-15 15:02:06	2014-07-15
397	4	165.130/164.940	2014	7	15	15:02:07	39.2245	-82.4141	Working	Alive	Downloaded	2014-07-15 15:02:07	2014-07-15
398	4	165.130/164.940	2014	7	16	16:02:07	39.2236	-82.4136	Working	Alive	Downloaded	2014-07-16 16:02:07	2014-07-16
399	4	165.130/164.940	2014	7	20	08:02:07	39.2254	-82.4128	Working	Alive	Downloaded	2014-07-20 08:02:07	2014-07-20
400	4	165.130/164.940	2014	7	20	08:02:07	39.2257	-82.4125	Working	Alive	Downloaded	2014-07-20 08:02:07	2014-07-20
401	4	165.130/164.940	2014	7	21	09:02:07	39.2235	-82.4156	Working	Alive	Downloaded	2014-07-21 09:02:07	2014-07-21
402	4	165.130/164.940	2014	7	22	10:02:07	39.227	-82.4124	Working	Alive	Downloaded	2014-07-22 10:02:07	2014-07-22
403	4	165.130/164.940	2014	7	23	11:02:07	39.2132	-82.414	Working	Alive	Downloaded	2014-07-23 11:02:07	2014-07-23
404	4	165.130/164.940	2014	7	26	14:02:07	39.2263	-82.4135	Working	Alive	Downloaded	2014-07-26 14:02:07	2014-07-26
405	4	165.130/164.940	2014	7	26	14:02:07	39.2261	-82.4135	Working	Alive	Downloaded	2014-07-26 14:02:07	2014-07-26
406	4	165.130/164.940	2014	7	27	15:02:07	39.2337	-82.4136	Working	Alive	Downloaded	2014-07-27 15:02:07	2014-07-27
407	4	165.130/164.940	2014	7	28	16:02:07	39.2186	-82.4106	Working	Alive	Downloaded	2014-07-28 16:02:07	2014-07-28
408	4	165.130/164.940	2014	7	29	17:02:07	39.231	-82.4154	Working	Alive	Downloaded	2014-07-29 17:02:07	2014-07-29
409	4	165.130/164.940	2014	7	30	18:02:07	39.2326	-82.4145	Working	Alive	Downloaded	2014-07-30 18:02:07	2014-07-30
410	4	165.130/164.940	2014	7	31	07:02:07	39.229	-82.4133	Working	Alive	Downloaded	2014-07-31 07:02:07	2014-07-31
411	4	165.130/164.940	2014	7	31	19:02:07	39.2313	-82.4131	Working	Alive	Downloaded	2014-07-31 19:02:07	2014-07-31
412	4	165.130/164.940	2014	8	1	20:02:07	39.2212	-82.4195	Working	Alive	Downloaded	2014-08-01 20:02:07	2014-08-01
413	4	165.130/164.940	2014	8	2	09:02:07	39.2232	-82.4188	Working	Alive	Downloaded	2014-08-02 09:02:07	2014-08-02
414	4	165.130/164.940	2014	8	3	10:02:07	39.2334	-82.4229	Working	Alive	Downloaded	2014-08-03 10:02:07	2014-08-03
415	4	165.130/164.940	2014	8	3	22:02:07	39.2331	-82.4354	Working	Alive	Downloaded	2014-08-03 22:02:07	2014-08-03
416	4	165.130/164.940	2014	8	4	11:02:07	39.2339	-82.4297	Working	Alive	Downloaded	2014-08-04 11:02:07	2014-08-04
417	4	165.130/164.940	2014	8	4	23:02:07	39.2335	-82.423	Working	Alive	Downloaded	2014-08-04 23:02:07	2014-08-04
418	4	165.130/164.940	2014	8	5	00:02:07	39.2336	-82.4231	Working	Alive	Downloaded	2014-08-05 00:02:07	2014-08-05
419	4	165.130/164.940	2014	8	5	12:02:07	39.2335	-82.4228	Working	Alive	Downloaded	2014-08-05 12:02:07	2014-08-05
420	4	165.130/164.940	2014	8	6	01:02:07	39.2345	-82.422	Working	Alive	Downloaded	2014-08-06 01:02:07	2014-08-06
421	4	165.130/164.940	2014	8	7	02:02:07	39.2349	-82.4215	Working	Alive	Downloaded	2014-08-07 02:02:07	2014-08-07
422	4	165.130/164.940	2014	8	7	14:02:07	39.2342	-82.4118	Working	Alive	Downloaded	2014-08-07 14:02:07	2014-08-07
423	4	165.130/164.940	2014	8	8	03:02:07	39.221	-82.4192	Working	Alive	Downloaded	2014-08-08 03:02:07	2014-08-08
424	4	165.130/164.940	2014	8	8	15:02:07	39.221	-82.417	Working	Alive	Downloaded	2014-08-08 15:02:07	2014-08-08
425	4	165.130/164.940	2014	8	9	04:02:07	39.2218	-82.4191	Working	Alive	Downloaded	2014-08-09 04:02:07	2014-08-09
426	4	165.130/164.940	2014	8	9	16:02:07	39.2133	-82.4137	Working	Alive	Downloaded	2014-08-09 16:02:07	2014-08-09
427	4	165.130/164.940	2014	8	10	05:02:07	39.2266	-82.4178	Working	Alive	Downloaded	2014-08-10 05:02:07	2014-08-10
428	4	165.130/164.940	2014	8	11	06:02:07	39.2362	-82.4202	Working	Alive	Downloaded	2014-08-11 06:02:07	2014-08-11
429	4	165.130/164.940	2014	8	11	18:02:07	39.2384	-82.4217	Working	Alive	Downloaded	2014-08-11 18:02:07	2014-08-11
430	4	165.130/164.940	2014	8	12	07:02:07	39.2329	-82.4222	Working	Alive	Downloaded	2014-08-12 07:02:07	2014-08-12
431	4	165.130/164.940	2014	8	12	19:02:07	39.23	-82.4208	Working	Alive	Downloaded	2014-08-12 19:02:07	2014-08-12
432	4	165.130/164.940	2014	8	13	08:02:07	39.2252	-82.4129	Working	Alive	Downloaded	2014-08-13 08:02:07	2014-08-13
433	4	165.130/164.940	2014	8	13	20:02:07	39.2353	-82.4196	Working	Alive	Downloaded	2014-08-13 20:02:07	2014-08-13
434	4	165.130/164.940	2014	8	14	09:02:07	39.2363	-82.428	Working	Alive	Downloaded	2014-08-14 09:02:07	2014-08-14
435	4	165.130/164.940	2014	8	14	21:02:07	39.2375	-82.4307	Working	Alive	Downloaded	2014-08-14 21:02:07	2014-08-14
436	5	165.17	2012	2	24	22:01:21	39.1669	-82.3739	Working	Alive	Downloaded	2012-02-24 22:01:21	2012-02-24
437	5	165.17	2012	2	25	11:00:58	39.1648	-82.3708	Working	Alive	Downloaded	2012-02-25 11:00:58	2012-02-25
438	5	165.17	2012	2	25	23:01:50	39.1737	-82.3738	Working	Alive	Downloaded	2012-02-25 23:01:50	2012-02-25
439	5	165.17	2012	2	26	00:00:26	39.1746	-82.3737	Working	Alive	Downloaded	2012-02-26 00:00:26	2012-02-26
440	5	165.17	2012	2	26	12:00:51	39.1605	-82.3803	Working	Alive	Downloaded	2012-02-26 12:00:51	2012-02-26
441	5	165.17	2012	2	27	01:01:05	39.1587	-82.3859	Working	Alive	Downloaded	2012-02-27 01:01:05	2012-02-27
442	5	165.17	2012	2	27	13:01:21	39.161	-82.3794	Working	Alive	Downloaded	2012-02-27 13:01:21	2012-02-27
443	5	165.17	2012	2	28	02:00:59	39.1844	-82.3812	Working	Alive	Downloaded	2012-02-28 02:00:59	2012-02-28
444	5	165.17	2012	2	28	14:01:27	39.19	-82.3845	Working	Alive	Downloaded	2012-02-28 14:01:27	2012-02-28
445	5	165.17	2012	2	29	03:00:59	39.1814	-82.3779	Working	Alive	Downloaded	2012-02-29 03:00:59	2012-02-29
446	5	165.17	2012	3	1	04:01:45	39.1606	-82.3798	Working	Alive	Downloaded	2012-03-01 04:01:45	2012-03-01
447	5	165.17	2012	3	1	16:00:57	39.1894	-82.3865	Working	Alive	Downloaded	2012-03-01 16:00:57	2012-03-01
448	5	165.17	2012	3	2	05:00:59	39.2154	-82.3929	Working	Alive	Downloaded	2012-03-02 05:00:59	2012-03-02
449	5	165.17	2012	3	2	17:01:27	39.2164	-82.3947	Working	Alive	Downloaded	2012-03-02 17:01:27	2012-03-02
450	5	165.17	2012	3	3	06:01:52	39.2158	-82.3925	Working	Alive	Downloaded	2012-03-03 06:01:52	2012-03-03
451	5	165.17	2012	3	3	18:01:05	39.1894	-82.3865	Working	Alive	Downloaded	2012-03-03 18:01:05	2012-03-03
452	5	165.17	2012	3	4	07:01:28	39.2	-82.4169	Working	Alive	Downloaded	2012-03-04 07:01:28	2012-03-04
453	5	165.17	2012	3	5	20:00:14	39.1823	-82.3782	Working	Alive	Downloaded	2012-03-05 20:00:14	2012-03-05
454	5	165.17	2012	3	5	20:01:07	39.1823	-82.3788	Working	Alive	Downloaded	2012-03-05 20:01:07	2012-03-05
455	5	165.17	2012	3	6	09:00:58	39.1819	-82.3766	Working	Alive	Downloaded	2012-03-06 09:00:58	2012-03-06
456	5	165.17	2012	3	6	21:00:50	39.1686	-82.3716	Working	Alive	Downloaded	2012-03-06 21:00:50	2012-03-06
457	5	165.17	2012	3	7	10:00:51	39.1683	-82.3719	Working	Alive	Downloaded	2012-03-07 10:00:51	2012-03-07
458	5	165.17	2012	3	8	11:00:56	39.1684	-82.3716	Working	Alive	Downloaded	2012-03-08 11:00:56	2012-03-08
459	5	165.17	2012	3	9	12:00:57	39.1682	-82.3715	Working	Alive	Downloaded	2012-03-09 12:00:57	2012-03-09
460	5	165.17	2012	3	10	01:01:28	39.1681	-82.372	Working	Alive	Downloaded	2012-03-10 01:01:28	2012-03-10
461	5	165.17	2012	3	11	14:01:48	39.2171	-82.3652	Working	Alive	Downloaded	2012-03-11 14:01:48	2012-03-11
462	5	165.17	2012	3	12	03:01:58	39.2221	-82.3545	Working	Alive	Downloaded	2012-03-12 03:01:58	2012-03-12
463	5	165.17	2012	3	13	16:01:13	39.226	-82.3652	Working	Alive	Downloaded	2012-03-13 16:01:13	2012-03-13
464	5	165.17	2012	3	14	17:00:56	39.1608	-82.3815	Working	Alive	Downloaded	2012-03-14 17:00:56	2012-03-14
465	5	165.17	2012	3	15	18:01:09	39.1986	-82.4155	Working	Alive	Downloaded	2012-03-15 18:01:09	2012-03-15
466	5	165.17	2012	3	16	07:01:52	39.1873	-82.3602	Working	Alive	Downloaded	2012-03-16 07:01:52	2012-03-16
467	5	165.17	2012	3	16	19:00:50	39.2023	-82.3645	Working	Alive	Downloaded	2012-03-16 19:00:50	2012-03-16
468	5	165.17	2012	3	17	08:01:03	39.2006	-82.4181	Working	Alive	Downloaded	2012-03-17 08:01:03	2012-03-17
469	5	165.17	2012	3	17	20:00:50	39.2047	-82.4207	Working	Alive	Downloaded	2012-03-17 20:00:50	2012-03-17
470	5	165.17	2012	3	18	09:00:52	39.2006	-82.4179	Working	Alive	Downloaded	2012-03-18 09:00:52	2012-03-18
471	5	165.17	2012	3	18	21:01:20	39.2065	-82.4327	Working	Alive	Downloaded	2012-03-18 21:01:20	2012-03-18
472	5	165.17	2012	3	19	10:00:35	39.1987	-82.4156	Working	Alive	Downloaded	2012-03-19 10:00:35	2012-03-19
473	5	165.17	2012	3	19	22:01:02	39.2313	-82.4165	Working	Alive	Downloaded	2012-03-19 22:01:02	2012-03-19
474	5	165.17	2012	3	20	11:00:52	39.201	-82.4169	Working	Alive	Downloaded	2012-03-20 11:00:52	2012-03-20
475	5	165.17	2012	3	20	23:00:50	39.2302	-82.4103	Working	Alive	Downloaded	2012-03-20 23:00:50	2012-03-20
476	5	165.17	2012	3	21	00:00:15	39.2344	-82.4153	Working	Alive	Downloaded	2012-03-21 00:00:15	2012-03-21
477	5	165.17	2012	3	22	01:00:56	39.2288	-82.369	Working	Alive	Downloaded	2012-03-22 01:00:56	2012-03-22
478	5	165.17	2012	3	22	13:01:26	39.2193	-82.3979	Working	Alive	Downloaded	2012-03-22 13:01:26	2012-03-22
479	5	165.17	2012	3	23	14:00:50	39.2193	-82.3979	Working	Alive	Downloaded	2012-03-23 14:00:50	2012-03-23
480	5	165.17	2012	3	24	03:01:52	39.2104	-82.4417	Working	Alive	Downloaded	2012-03-24 03:01:52	2012-03-24
481	5	165.17	2012	3	24	15:00:50	39.2202	-82.3983	Working	Alive	Downloaded	2012-03-24 15:00:50	2012-03-24
482	5	165.17	2012	3	25	04:02:04	39.2267	-82.3869	Working	Alive	Downloaded	2012-03-25 04:02:04	2012-03-25
483	5	165.17	2012	3	25	16:00:50	39.2169	-82.3758	Working	Alive	Downloaded	2012-03-25 16:00:50	2012-03-25
484	5	165.17	2012	3	26	05:01:52	39.2255	-82.3758	Working	Alive	Downloaded	2012-03-26 05:01:52	2012-03-26
485	5	165.17	2012	3	26	17:00:49	39.2264	-82.3649	Working	Alive	Downloaded	2012-03-26 17:00:49	2012-03-26
486	5	165.17	2012	3	27	18:01:14	39.289	-82.3511	Working	Alive	Downloaded	2012-03-27 18:01:14	2012-03-27
487	5	165.17	2012	3	28	07:00:58	39.2504	-82.3745	Working	Alive	Downloaded	2012-03-28 07:00:58	2012-03-28
488	5	165.17	2012	3	28	19:01:01	39.2491	-82.373	Working	Alive	Downloaded	2012-03-28 19:01:01	2012-03-28
489	5	165.17	2012	3	29	08:00:52	39.289	-82.351	Working	Alive	Downloaded	2012-03-29 08:00:52	2012-03-29
490	5	165.17	2012	3	29	20:01:32	39.292	-82.3404	Working	Alive	Downloaded	2012-03-29 20:01:32	2012-03-29
491	5	165.17	2012	3	30	09:00:58	39.2865	-82.3034	Working	Alive	Downloaded	2012-03-30 09:00:58	2012-03-30
492	5	165.17	2012	3	31	10:00:50	39.3186	-82.3232	Working	Alive	Downloaded	2012-03-31 10:00:50	2012-03-31
493	5	165.17	2012	3	31	22:01:31	39.3287	-82.3242	Working	Alive	Downloaded	2012-03-31 22:01:31	2012-03-31
494	5	165.17	2012	4	2	12:00:15	39.3634	-82.3238	Working	Alive	Downloaded	2012-04-02 12:00:15	2012-04-02
495	5	165.17	2012	4	2	12:00:50	39.3634	-82.3241	Working	Alive	Downloaded	2012-04-02 12:00:50	2012-04-02
496	5	165.17	2012	4	3	13:01:43	39.3186	-82.3234	Working	Alive	Downloaded	2012-04-03 13:01:43	2012-04-03
497	5	165.17	2012	4	4	02:00:51	39.2762	-82.3447	Working	Alive	Downloaded	2012-04-04 02:00:51	2012-04-04
498	5	165.17	2012	4	4	14:00:50	39.2742	-82.3531	Working	Alive	Downloaded	2012-04-04 14:00:50	2012-04-04
499	5	165.17	2012	4	5	03:00:52	39.2483	-82.3707	Working	Alive	Downloaded	2012-04-05 03:00:52	2012-04-05
500	5	165.17	2012	4	6	04:00:50	39.2159	-82.3674	Working	Alive	Downloaded	2012-04-06 04:00:50	2012-04-06
501	5	165.17	2012	4	7	17:00:14	39.2084	-82.3623	Working	Alive	Downloaded	2012-04-07 17:00:14	2012-04-07
502	5	165.17	2012	4	7	17:00:48	39.2085	-82.3624	Working	Alive	Downloaded	2012-04-07 17:00:48	2012-04-07
503	5	165.17	2012	4	8	06:00:52	39.2033	-82.3959	Working	Alive	Downloaded	2012-04-08 06:00:52	2012-04-08
504	5	165.17	2012	4	8	18:00:50	39.2212	-82.3994	Working	Alive	Downloaded	2012-04-08 18:00:50	2012-04-08
505	5	165.17	2012	4	9	07:01:22	39.1975	-82.419	Working	Alive	Downloaded	2012-04-09 07:01:22	2012-04-09
506	5	165.17	2012	4	10	20:01:18	39.2255	-82.3892	Working	Alive	Downloaded	2012-04-10 20:01:18	2012-04-10
507	5	165.17	2012	4	11	09:01:35	39.2505	-82.3755	Working	Alive	Downloaded	2012-04-11 09:01:35	2012-04-11
508	5	165.17	2012	4	11	21:01:50	39.2459	-82.3752	Working	Alive	Downloaded	2012-04-11 21:01:50	2012-04-11
509	5	165.17	2012	4	12	10:00:58	39.2749	-82.3553	Working	Alive	Downloaded	2012-04-12 10:00:58	2012-04-12
510	5	165.17	2012	4	12	22:00:50	39.2713	-82.3534	Working	Alive	Downloaded	2012-04-12 22:00:50	2012-04-12
511	5	165.17	2012	4	13	23:01:25	39.2561	-82.378	Working	Alive	Downloaded	2012-04-13 23:01:25	2012-04-13
512	5	165.17	2012	4	15	13:00:14	39.2788	-82.3526	Working	Alive	Downloaded	2012-04-15 13:00:14	2012-04-15
513	5	165.17	2012	4	15	13:00:51	39.2788	-82.3525	Working	Alive	Downloaded	2012-04-15 13:00:51	2012-04-15
514	5	165.17	2012	4	16	02:00:52	39.2472	-82.3628	Working	Alive	Downloaded	2012-04-16 02:00:52	2012-04-16
515	5	165.17	2012	4	17	03:00:56	39.25	-82.3718	Working	Alive	Downloaded	2012-04-17 03:00:56	2012-04-17
516	5	165.17	2012	4	17	15:00:56	39.2468	-82.3637	Working	Alive	Downloaded	2012-04-17 15:00:56	2012-04-17
517	5	165.17	2012	4	18	16:00:56	39.255	-82.3797	Working	Alive	Downloaded	2012-04-18 16:00:56	2012-04-18
518	5	165.17	2012	4	19	05:00:51	39.2642	-82.3692	Working	Alive	Downloaded	2012-04-19 05:00:51	2012-04-19
519	5	165.17	2012	4	19	17:00:50	39.2555	-82.3786	Working	Alive	Downloaded	2012-04-19 17:00:50	2012-04-19
520	5	165.17	2012	4	20	06:01:58	39.2747	-82.3552	Working	Alive	Downloaded	2012-04-20 06:01:58	2012-04-20
521	5	165.17	2012	4	20	18:00:51	39.2729	-82.3596	Working	Alive	Downloaded	2012-04-20 18:00:51	2012-04-20
522	5	165.17	2012	4	21	19:01:14	39.2883	-82.3505	Working	Alive	Downloaded	2012-04-21 19:01:14	2012-04-21
523	5	165.17	2012	4	22	08:00:52	39.272	-82.3534	Working	Alive	Downloaded	2012-04-22 08:00:52	2012-04-22
524	5	165.17	2012	4	22	20:01:32	39.2747	-82.3539	Working	Alive	Downloaded	2012-04-22 20:01:32	2012-04-22
525	5	165.17	2012	4	23	09:00:52	39.2572	-82.3926	Working	Alive	Downloaded	2012-04-23 09:00:52	2012-04-23
526	5	165.17	2012	4	23	21:00:50	39.2876	-82.3508	Working	Alive	Downloaded	2012-04-23 21:00:50	2012-04-23
527	5	165.17	2012	4	24	10:00:58	39.2841	-82.3497	Working	Alive	Downloaded	2012-04-24 10:00:58	2012-04-24
528	5	165.17	2012	4	24	22:01:20	39.3038	-82.3514	Working	Alive	Downloaded	2012-04-24 22:01:20	2012-04-24
529	5	165.17	2012	4	25	11:00:52	39.275	-82.3529	Working	Alive	Downloaded	2012-04-25 11:00:52	2012-04-25
530	5	165.17	2012	4	26	00:01:22	39.2926	-82.3535	Working	Alive	Downloaded	2012-04-26 00:01:22	2012-04-26
531	5	165.17	2012	4	26	12:01:02	39.287	-82.351	Working	Alive	Downloaded	2012-04-26 12:01:02	2012-04-26
532	5	165.17	2012	4	27	13:01:26	39.2873	-82.3502	Working	Alive	Downloaded	2012-04-27 13:01:26	2012-04-27
533	5	165.17	2012	4	28	14:00:56	39.2877	-82.366	Working	Alive	Downloaded	2012-04-28 14:00:56	2012-04-28
534	5	165.17	2012	4	29	03:01:28	39.2614	-82.3527	Working	Alive	Downloaded	2012-04-29 03:01:28	2012-04-29
535	5	165.17	2012	4	29	15:01:03	39.2873	-82.3508	Working	Alive	Downloaded	2012-04-29 15:01:03	2012-04-29
536	5	165.17	2012	4	30	04:00:52	39.2919	-82.3734	Working	Alive	Downloaded	2012-04-30 04:00:52	2012-04-30
537	5	165.17	2012	5	1	05:01:56	39.2469	-82.3634	Working	Alive	Downloaded	2012-05-01 05:01:56	2012-05-01
538	5	165.17	2012	5	1	17:00:50	39.2435	-82.3754	Working	Alive	Downloaded	2012-05-01 17:00:50	2012-05-01
539	5	165.17	2012	5	2	06:00:52	39.2436	-82.3766	Working	Alive	Downloaded	2012-05-02 06:00:52	2012-05-02
540	5	165.17	2012	5	3	19:00:18	39.2476	-82.3638	Working	Alive	Downloaded	2012-05-03 19:00:18	2012-05-03
541	5	165.17	2012	5	3	19:00:48	39.2475	-82.364	Working	Alive	Downloaded	2012-05-03 19:00:48	2012-05-03
542	5	165.17	2012	5	4	08:01:22	39.2493	-82.3623	Working	Alive	Downloaded	2012-05-04 08:01:22	2012-05-04
543	5	165.17	2012	5	4	20:01:26	39.2573	-82.3509	Working	Alive	Downloaded	2012-05-04 20:01:26	2012-05-04
544	5	165.17	2012	5	5	09:00:34	39.2867	-82.3657	Working	Alive	Downloaded	2012-05-05 09:00:34	2012-05-05
545	5	165.17	2012	5	5	21:00:50	39.292	-82.3602	Working	Alive	Downloaded	2012-05-05 21:00:50	2012-05-05
546	5	165.17	2012	5	7	11:00:14	39.1891	-82.3822	Working	Alive	Downloaded	2012-05-07 11:00:14	2012-05-07
547	5	165.17	2012	5	7	11:00:50	39.1891	-82.3819	Working	Alive	Downloaded	2012-05-07 11:00:50	2012-05-07
548	5	165.17	2012	5	7	23:00:50	39.1832	-82.3961	Working	Alive	Downloaded	2012-05-07 23:00:50	2012-05-07
549	5	165.17	2012	5	8	00:00:18	39.1799	-82.393	Working	Alive	Downloaded	2012-05-08 00:00:18	2012-05-08
550	5	165.17	2012	5	8	12:00:50	39.194	-82.376	Working	Alive	Downloaded	2012-05-08 12:00:50	2012-05-08
551	5	165.17	2012	5	9	01:00:52	39.2081	-82.3996	Working	Alive	Downloaded	2012-05-09 01:00:52	2012-05-09
552	5	165.17	2012	5	9	13:01:20	39.2004	-82.4158	Working	Alive	Downloaded	2012-05-09 13:01:20	2012-05-09
553	5	165.17	2012	5	10	02:01:58	39.2444	-82.3738	Working	Alive	Downloaded	2012-05-10 02:01:58	2012-05-10
554	5	165.17	2012	5	10	14:00:50	39.2933	-82.3664	Working	Alive	Downloaded	2012-05-10 14:00:50	2012-05-10
555	5	165.17	2012	5	11	03:00:57	39.2909	-82.3618	Working	Alive	Downloaded	2012-05-11 03:00:57	2012-05-11
556	5	165.17	2012	5	12	04:00:55	39.2834	-82.3542	Working	Alive	Downloaded	2012-05-12 04:00:55	2012-05-12
557	5	165.17	2012	5	12	16:01:02	39.288	-82.363	Working	Alive	Downloaded	2012-05-12 16:01:02	2012-05-12
558	5	165.17	2012	5	13	05:02:07	39.269	-82.3677	Working	Alive	Downloaded	2012-05-13 05:02:07	2012-05-13
559	5	165.17	2012	5	14	18:00:55	39.2933	-82.3619	Working	Alive	Downloaded	2012-05-14 18:00:55	2012-05-14
560	5	165.17	2012	5	14	18:01:07	39.2933	-82.3621	Working	Alive	Downloaded	2012-05-14 18:01:07	2012-05-14
561	5	165.17	2012	5	15	07:02:04	39.2811	-82.3604	Working	Alive	Downloaded	2012-05-15 07:02:04	2012-05-15
562	5	165.17	2012	5	15	19:00:50	39.2823	-82.3521	Working	Alive	Downloaded	2012-05-15 19:00:50	2012-05-15
563	5	165.17	2012	5	16	08:01:22	39.2696	-82.3457	Working	Alive	Downloaded	2012-05-16 08:01:22	2012-05-16
564	5	165.17	2012	5	16	20:01:20	39.2687	-82.3279	Working	Alive	Downloaded	2012-05-16 20:01:20	2012-05-16
565	5	165.17	2012	5	17	09:00:52	39.2695	-82.3449	Working	Alive	Downloaded	2012-05-17 09:00:52	2012-05-17
566	5	165.17	2012	5	17	21:01:51	39.266	-82.3428	Working	Alive	Downloaded	2012-05-17 21:01:51	2012-05-17
567	5	165.17	2012	5	18	22:01:21	39.2487	-82.3778	Working	Alive	Downloaded	2012-05-18 22:01:21	2012-05-18
568	5	165.17	2012	5	19	23:00:56	39.2742	-82.3525	Working	Alive	Downloaded	2012-05-19 23:00:56	2012-05-19
569	5	165.17	2012	5	20	00:00:18	39.2742	-82.3525	Working	Alive	Downloaded	2012-05-20 00:00:18	2012-05-20
570	5	165.17	2012	5	20	12:01:50	39.2638	-82.3545	Working	Alive	Downloaded	2012-05-20 12:01:50	2012-05-20
571	5	165.17	2012	5	21	01:01:52	39.2893	-82.3581	Working	Alive	Downloaded	2012-05-21 01:01:52	2012-05-21
572	5	165.17	2012	5	21	13:00:56	39.2741	-82.3534	Working	Alive	Downloaded	2012-05-21 13:00:56	2012-05-21
573	5	165.17	2012	5	22	02:01:04	39.2618	-82.3054	Working	Alive	Downloaded	2012-05-22 02:01:04	2012-05-22
574	5	165.17	2012	5	24	16:00:53	39.2751	-82.3529	Working	Alive	Downloaded	2012-05-24 16:00:53	2012-05-24
575	5	165.17	2012	5	24	16:01:11	39.2752	-82.3529	Working	Alive	Downloaded	2012-05-24 16:01:11	2012-05-24
576	5	165.17	2012	5	25	17:01:25	39.2858	-82.3523	Working	Alive	Downloaded	2012-05-25 17:01:25	2012-05-25
577	5	165.17	2012	5	28	08:00:37	39.2739	-82.3324	Working	Alive	Downloaded	2012-05-28 08:00:37	2012-05-28
578	5	165.17	2012	5	28	08:00:39	39.2737	-82.3324	Working	Alive	Downloaded	2012-05-28 08:00:39	2012-05-28
579	5	165.17	2012	5	29	09:00:58	39.2484	-82.3628	Working	Alive	Downloaded	2012-05-29 09:00:58	2012-05-29
580	5	165.17	2012	5	30	10:00:50	39.2741	-82.3534	Working	Alive	Downloaded	2012-05-30 10:00:50	2012-05-30
581	5	165.17	2012	5	30	22:01:20	39.2793	-82.3656	Working	Alive	Downloaded	2012-05-30 22:01:20	2012-05-30
582	5	165.17	2012	6	1	00:00:52	39.2192	-82.3649	Working	Alive	Downloaded	2012-06-01 00:00:52	2012-06-01
583	5	165.17	2012	6	2	13:00:48	39.2617	-82.355	Working	Alive	Downloaded	2012-06-02 13:00:48	2012-06-02
584	5	165.17	2012	6	2	13:02:02	39.2617	-82.3551	Working	Alive	Downloaded	2012-06-02 13:02:02	2012-06-02
585	5	165.17	2012	6	3	02:01:36	39.2735	-82.3781	Working	Alive	Downloaded	2012-06-03 02:01:36	2012-06-03
586	5	165.17	2012	6	3	14:01:31	39.3057	-82.3591	Working	Alive	Downloaded	2012-06-03 14:01:31	2012-06-03
587	5	165.17	2012	6	4	03:00:58	39.2929	-82.3566	Working	Alive	Downloaded	2012-06-04 03:00:58	2012-06-04
588	5	165.17	2012	6	4	15:01:00	39.2726	-82.3667	Working	Alive	Downloaded	2012-06-04 15:01:00	2012-06-04
589	5	165.17	2012	6	5	04:01:06	39.2906	-82.3497	Working	Alive	Downloaded	2012-06-05 04:01:06	2012-06-05
590	5	165.17	2012	6	5	16:00:57	39.3079	-82.3638	Working	Alive	Downloaded	2012-06-05 16:00:57	2012-06-05
591	5	165.17	2012	6	6	05:00:52	39.3087	-82.3642	Working	Alive	Downloaded	2012-06-06 05:00:52	2012-06-06
592	5	165.17	2012	6	6	17:01:56	39.3077	-82.3633	Working	Alive	Downloaded	2012-06-06 17:01:56	2012-06-06
593	5	165.17	2012	6	7	18:00:56	39.3087	-82.3642	Working	Alive	Downloaded	2012-06-07 18:00:56	2012-06-07
594	5	165.17	2012	6	9	08:00:14	39.2994	-82.3502	Working	Alive	Downloaded	2012-06-09 08:00:14	2012-06-09
595	5	165.17	2012	6	9	08:00:50	39.2994	-82.3501	Working	Alive	Downloaded	2012-06-09 08:00:50	2012-06-09
596	5	165.17	2012	6	11	22:00:27	39.3007	-82.3596	Working	Alive	Downloaded	2012-06-11 22:00:27	2012-06-11
597	5	165.17	2012	6	11	22:00:35	39.301	-82.3594	Working	Alive	Downloaded	2012-06-11 22:00:35	2012-06-11
598	5	165.17	2012	6	12	23:01:34	39.2689	-82.3744	Working	Alive	Downloaded	2012-06-12 23:01:34	2012-06-12
599	5	165.17	2012	6	13	12:01:22	39.2462	-82.3624	Working	Alive	Downloaded	2012-06-13 12:01:22	2012-06-13
600	5	165.17	2012	6	14	01:00:58	39.2486	-82.3629	Working	Alive	Downloaded	2012-06-14 01:00:58	2012-06-14
601	5	165.17	2012	6	14	13:00:52	39.2542	-82.3618	Working	Alive	Downloaded	2012-06-14 13:00:52	2012-06-14
602	5	165.17	2012	6	15	14:00:50	39.2495	-82.3625	Working	Alive	Downloaded	2012-06-15 14:00:50	2012-06-15
603	5	165.17	2012	6	16	03:00:52	39.2549	-82.3608	Working	Alive	Downloaded	2012-06-16 03:00:52	2012-06-16
604	5	165.17	2012	6	16	15:00:50	39.2563	-82.3505	Working	Alive	Downloaded	2012-06-16 15:00:50	2012-06-16
605	5	165.17	2012	6	17	04:01:28	39.2559	-82.3605	Working	Alive	Downloaded	2012-06-17 04:01:28	2012-06-17
606	5	165.17	2012	6	17	16:01:08	39.2847	-82.3611	Working	Alive	Downloaded	2012-06-17 16:01:08	2012-06-17
607	5	165.17	2012	6	18	05:00:58	39.2741	-82.3523	Working	Alive	Downloaded	2012-06-18 05:00:58	2012-06-18
608	5	165.17	2012	6	18	17:02:02	39.2505	-82.3739	Working	Alive	Downloaded	2012-06-18 17:02:02	2012-06-18
609	5	165.17	2012	6	20	19:00:28	39.2868	-82.3022	Working	Alive	Downloaded	2012-06-20 19:00:28	2012-06-20
610	5	165.17	2012	6	20	19:00:42	39.2868	-82.3022	Working	Alive	Downloaded	2012-06-20 19:00:42	2012-06-20
611	5	165.17	2012	6	23	22:00:14	39.2877	-82.3127	Working	Alive	Downloaded	2012-06-23 22:00:14	2012-06-23
612	5	165.17	2012	6	23	22:01:53	39.2877	-82.3127	Working	Alive	Downloaded	2012-06-23 22:01:53	2012-06-23
613	5	165.17	2012	6	24	11:00:52	39.2853	-82.3001	Working	Alive	Downloaded	2012-06-24 11:00:52	2012-06-24
614	5	165.17	2012	6	24	23:00:50	39.2948	-82.3082	Working	Alive	Downloaded	2012-06-24 23:00:50	2012-06-24
615	5	165.17	2012	6	25	00:00:19	39.2954	-82.3085	Working	Alive	Downloaded	2012-06-25 00:00:19	2012-06-25
616	5	165.17	2012	6	25	12:01:20	39.2657	-82.3048	Working	Alive	Downloaded	2012-06-25 12:01:20	2012-06-25
617	5	165.17	2012	6	26	01:00:52	39.2741	-82.3668	Working	Alive	Downloaded	2012-06-26 01:00:52	2012-06-26
618	5	165.17	2012	6	27	14:01:12	39.2914	-82.3692	Working	Alive	Downloaded	2012-06-27 14:01:12	2012-06-27
619	5	165.17	2012	6	28	15:00:56	39.255	-82.3074	Working	Alive	Downloaded	2012-06-28 15:00:56	2012-06-28
620	5	165.17	2012	6	29	04:01:04	39.2773	-82.3108	Working	Alive	Downloaded	2012-06-29 04:01:04	2012-06-29
621	5	165.17	2012	6	29	16:00:50	39.2839	-82.3073	Working	Alive	Downloaded	2012-06-29 16:00:50	2012-06-29
622	5	165.17	2012	7	1	06:00:15	39.3116	-82.335	Working	Alive	Downloaded	2012-07-01 06:00:15	2012-07-01
623	5	165.17	2012	7	1	06:00:50	39.3116	-82.3349	Working	Alive	Downloaded	2012-07-01 06:00:50	2012-07-01
624	5	165.17	2012	7	1	18:01:03	39.2987	-82.3157	Working	Alive	Downloaded	2012-07-01 18:01:03	2012-07-01
625	5	165.17	2012	7	3	08:02:07	39.2937	-82.2969	Working	Alive	Downloaded	2012-07-03 08:02:07	2012-07-03
626	5	165.17	2012	7	4	21:01:34	39.2928	-82.2958	Working	Alive	Downloaded	2012-07-04 21:01:34	2012-07-04
627	5	165.17	2012	7	6	11:01:48	39.3071	-82.38	Working	Alive	Downloaded	2012-07-06 11:01:48	2012-07-06
628	5	165.17	2012	7	6	23:00:49	39.3061	-82.3781	Working	Alive	Downloaded	2012-07-06 23:00:49	2012-07-06
629	5	165.17	2012	7	7	00:01:09	39.3062	-82.3764	Working	Alive	Downloaded	2012-07-07 00:01:09	2012-07-07
630	5	165.17	2012	7	7	12:01:01	39.3075	-82.3546	Working	Alive	Downloaded	2012-07-07 12:01:01	2012-07-07
631	5	165.17	2012	7	8	13:01:48	39.2896	-82.3085	Working	Alive	Downloaded	2012-07-08 13:01:48	2012-07-08
632	5	165.17	2012	7	10	03:00:30	39.3154	-82.3049	Working	Alive	Downloaded	2012-07-10 03:00:30	2012-07-10
633	5	165.17	2012	7	10	03:00:48	39.3152	-82.3049	Working	Alive	Downloaded	2012-07-10 03:00:48	2012-07-10
634	5	165.17	2012	7	11	04:00:55	39.2978	-82.3622	Working	Alive	Downloaded	2012-07-11 04:00:55	2012-07-11
635	5	165.17	2012	7	12	05:01:13	39.2448	-82.3718	Working	Alive	Downloaded	2012-07-12 05:01:13	2012-07-12
636	5	165.17	2012	7	12	17:00:49	39.2536	-82.3803	Working	Alive	Downloaded	2012-07-12 17:00:49	2012-07-12
637	5	165.17	2012	7	14	07:00:14	39.2536	-82.3804	Working	Alive	Downloaded	2012-07-14 07:00:14	2012-07-14
638	5	165.17	2012	7	14	07:00:48	39.2536	-82.3804	Working	Alive	Downloaded	2012-07-14 07:00:48	2012-07-14
639	5	165.17	2012	7	14	19:01:48	39.2552	-82.3976	Working	Alive	Downloaded	2012-07-14 19:01:48	2012-07-14
640	5	165.17	2012	7	15	08:00:50	39.2531	-82.3807	Working	Alive	Downloaded	2012-07-15 08:00:50	2012-07-15
641	5	165.17	2012	7	15	20:00:49	39.2536	-82.3802	Working	Alive	Downloaded	2012-07-15 20:00:49	2012-07-15
642	5	165.17	2012	7	16	09:00:51	39.2552	-82.3779	Working	Alive	Downloaded	2012-07-16 09:00:51	2012-07-16
643	5	165.17	2012	7	16	21:01:48	39.2665	-82.3705	Working	Alive	Downloaded	2012-07-16 21:01:48	2012-07-16
644	5	165.17	2012	7	17	10:00:50	39.2569	-82.3771	Working	Alive	Downloaded	2012-07-17 10:00:50	2012-07-17
645	5	165.17	2012	7	17	22:00:49	39.2558	-82.3768	Working	Alive	Downloaded	2012-07-17 22:00:49	2012-07-17
646	5	165.17	2012	7	18	11:01:27	39.2482	-82.3633	Working	Alive	Downloaded	2012-07-18 11:01:27	2012-07-18
647	5	165.17	2012	7	18	23:01:24	39.2581	-82.3588	Working	Alive	Downloaded	2012-07-18 23:01:24	2012-07-18
648	5	165.17	2012	7	19	00:00:17	39.2576	-82.3581	Working	Alive	Downloaded	2012-07-19 00:00:17	2012-07-19
649	5	165.17	2012	7	19	12:00:49	39.2504	-82.3408	Working	Alive	Downloaded	2012-07-19 12:00:49	2012-07-19
650	5	165.17	2012	7	20	01:01:02	39.2507	-82.3502	Working	Alive	Downloaded	2012-07-20 01:01:02	2012-07-20
651	5	165.17	2012	7	22	15:00:15	39.2612	-82.3505	Working	Alive	Downloaded	2012-07-22 15:00:15	2012-07-22
652	5	165.17	2012	7	22	15:00:52	39.2613	-82.3504	Working	Alive	Downloaded	2012-07-22 15:00:52	2012-07-22
653	5	165.17	2012	7	23	04:01:03	39.2509	-82.3624	Working	Alive	Downloaded	2012-07-23 04:01:03	2012-07-23
654	5	165.17	2012	7	23	16:00:49	39.2436	-82.3718	Working	Alive	Downloaded	2012-07-23 16:00:49	2012-07-23
655	5	165.17	2012	7	27	08:00:17	39.2462	-82.3736	Working	Alive	Downloaded	2012-07-27 08:00:17	2012-07-27
656	5	165.17	2012	7	27	08:00:52	39.2465	-82.3734	Working	Alive	Downloaded	2012-07-27 08:00:52	2012-07-27
657	5	165.17	2012	7	27	20:01:18	39.2403	-82.3495	Working	Alive	Downloaded	2012-07-27 20:01:18	2012-07-27
658	5	165.17	2012	7	28	09:00:50	39.254	-82.3418	Working	Alive	Downloaded	2012-07-28 09:00:50	2012-07-28
659	5	165.17	2012	7	28	21:00:54	39.263	-82.3604	Working	Alive	Downloaded	2012-07-28 21:00:54	2012-07-28
660	5	165.17	2012	7	29	10:00:51	39.2567	-82.39	Working	Alive	Downloaded	2012-07-29 10:00:51	2012-07-29
661	5	165.17	2012	7	29	22:00:49	39.2535	-82.404	Working	Alive	Downloaded	2012-07-29 22:00:49	2012-07-29
662	5	165.17	2012	7	30	11:00:51	39.2541	-82.4006	Working	Alive	Downloaded	2012-07-30 11:00:51	2012-07-30
663	5	165.17	2012	7	30	23:01:19	39.2467	-82.3693	Working	Alive	Downloaded	2012-07-30 23:01:19	2012-07-30
664	5	165.17	2012	7	31	00:01:12	39.2464	-82.3697	Working	Alive	Downloaded	2012-07-31 00:01:12	2012-07-31
665	5	165.17	2012	8	1	01:01:24	39.2524	-82.3608	Working	Alive	Downloaded	2012-08-01 01:01:24	2012-08-01
666	5	165.17	2012	8	2	02:00:49	39.2712	-82.3758	Working	Alive	Downloaded	2012-08-02 02:00:49	2012-08-02
667	5	165.17	2012	8	4	04:00:15	39.2407	-82.3514	Working	Alive	Downloaded	2012-08-04 04:00:15	2012-08-04
668	5	165.17	2012	8	4	04:01:29	39.2407	-82.3513	Working	Alive	Downloaded	2012-08-04 04:01:29	2012-08-04
669	5	165.17	2012	8	4	16:01:01	39.2464	-82.3625	Working	Alive	Downloaded	2012-08-04 16:01:01	2012-08-04
670	5	165.17	2012	8	5	05:00:57	39.2393	-82.3482	Working	Alive	Downloaded	2012-08-05 05:00:57	2012-08-05
671	5	165.17	2012	8	5	17:00:49	39.2443	-82.3448	Working	Alive	Downloaded	2012-08-05 17:00:49	2012-08-05
672	5	165.17	2012	8	6	06:01:21	39.2445	-82.3441	Working	Alive	Downloaded	2012-08-06 06:01:21	2012-08-06
673	5	165.17	2012	8	8	08:00:41	39.2612	-82.3245	Working	Alive	Downloaded	2012-08-08 08:00:41	2012-08-08
674	5	165.17	2012	8	8	08:01:08	39.261	-82.3238	Working	Alive	Downloaded	2012-08-08 08:01:08	2012-08-08
675	5	165.17	2012	8	9	21:01:47	39.2888	-82.3795	Working	Alive	Downloaded	2012-08-09 21:01:47	2012-08-09
676	5	165.17	2012	8	11	11:02:09	39.2555	-82.3861	Working	Alive	Downloaded	2012-08-11 11:02:09	2012-08-11
677	5	165.17	2012	8	12	00:00:51	39.2458	-82.3993	Working	Alive	Downloaded	2012-08-12 00:00:51	2012-08-12
678	5	165.17	2012	8	13	01:01:19	39.2499	-82.3697	Working	Alive	Downloaded	2012-08-13 01:01:19	2012-08-13
679	5	165.17	2012	8	13	13:01:25	39.2546	-82.3492	Working	Alive	Downloaded	2012-08-13 13:01:25	2012-08-13
680	5	165.17	2012	8	14	02:00:51	39.2443	-82.3503	Working	Alive	Downloaded	2012-08-14 02:00:51	2012-08-14
681	5	165.17	2012	8	14	14:00:48	39.2467	-82.3753	Working	Alive	Downloaded	2012-08-14 14:00:48	2012-08-14
682	5	165.17	2012	8	15	03:00:50	39.2428	-82.3711	Working	Alive	Downloaded	2012-08-15 03:00:50	2012-08-15
683	5	165.17	2012	8	15	15:01:31	39.2609	-82.3625	Working	Alive	Downloaded	2012-08-15 15:01:31	2012-08-15
684	5	165.17	2012	8	16	04:00:51	39.2728	-82.3814	Working	Alive	Downloaded	2012-08-16 04:00:51	2012-08-16
685	5	165.17	2012	8	17	05:01:55	39.2428	-82.3592	Working	Alive	Downloaded	2012-08-17 05:01:55	2012-08-17
686	5	165.17	2012	8	18	06:01:34	39.2396	-82.3442	Working	Alive	Downloaded	2012-08-18 06:01:34	2012-08-18
687	5	165.17	2012	8	19	07:00:55	39.2539	-82.38	Working	Alive	Downloaded	2012-08-19 07:00:55	2012-08-19
688	5	165.17	2012	8	19	19:01:00	39.2628	-82.3613	Working	Alive	Downloaded	2012-08-19 19:01:00	2012-08-19
689	5	165.17	2012	8	20	08:01:51	39.2495	-82.3747	Working	Alive	Downloaded	2012-08-20 08:01:51	2012-08-20
690	5	165.17	2012	8	20	20:01:00	39.2479	-82.3987	Working	Alive	Downloaded	2012-08-20 20:01:00	2012-08-20
691	5	165.17	2012	8	21	09:01:21	39.2575	-82.3948	Working	Alive	Downloaded	2012-08-21 09:01:21	2012-08-21
692	5	165.17	2012	8	21	21:00:48	39.2491	-82.3668	Working	Alive	Downloaded	2012-08-21 21:00:48	2012-08-21
693	5	165.17	2012	8	22	10:01:57	39.2746	-82.3705	Working	Alive	Downloaded	2012-08-22 10:01:57	2012-08-22
694	5	165.17	2012	8	22	22:00:48	39.2572	-82.3615	Working	Alive	Downloaded	2012-08-22 22:00:48	2012-08-22
695	5	165.17	2012	8	23	23:00:54	39.3015	-82.3065	Working	Alive	Downloaded	2012-08-23 23:00:54	2012-08-23
696	5	165.17	2012	8	24	00:00:17	39.3013	-82.306	Working	Alive	Downloaded	2012-08-24 00:00:17	2012-08-24
697	5	165.17	2012	8	24	12:00:49	39.2782	-82.2891	Working	Alive	Downloaded	2012-08-24 12:00:49	2012-08-24
698	5	165.17	2012	8	25	01:00:50	39.2906	-82.3018	Working	Alive	Downloaded	2012-08-25 01:00:50	2012-08-25
699	5	165.17	2012	8	25	13:00:55	39.2834	-82.3068	Working	Alive	Downloaded	2012-08-25 13:00:55	2012-08-25
700	5	165.17	2012	8	26	02:00:57	39.2682	-82.336	Working	Alive	Downloaded	2012-08-26 02:00:57	2012-08-26
701	5	165.17	2012	8	27	03:01:24	39.2615	-82.3563	Working	Alive	Downloaded	2012-08-27 03:01:24	2012-08-27
702	5	165.17	2012	8	28	04:00:48	39.2999	-82.3515	Working	Alive	Downloaded	2012-08-28 04:00:48	2012-08-28
703	5	165.17	2012	8	28	16:00:49	39.2995	-82.3546	Working	Alive	Downloaded	2012-08-28 16:00:49	2012-08-28
704	5	165.17	2012	8	29	05:01:03	39.2898	-82.3725	Working	Alive	Downloaded	2012-08-29 05:01:03	2012-08-29
705	5	165.17	2012	8	29	17:01:18	39.2801	-82.3628	Working	Alive	Downloaded	2012-08-29 17:01:18	2012-08-29
706	5	165.17	2012	8	30	06:00:51	39.2506	-82.3741	Working	Alive	Downloaded	2012-08-30 06:00:51	2012-08-30
707	5	165.17	2012	8	31	19:00:16	39.2493	-82.3364	Working	Alive	Downloaded	2012-08-31 19:00:16	2012-08-31
708	5	165.17	2012	8	31	19:00:47	39.2489	-82.3357	Working	Alive	Downloaded	2012-08-31 19:00:47	2012-08-31
709	5	165.17	2012	9	1	08:01:02	39.245	-82.3443	Working	Alive	Downloaded	2012-09-01 08:01:02	2012-09-01
710	5	165.17	2012	9	1	20:01:00	39.2414	-82.3481	Working	Alive	Downloaded	2012-09-01 20:01:00	2012-09-01
711	5	165.17	2012	9	2	09:00:51	39.2537	-82.3805	Working	Alive	Downloaded	2012-09-02 09:00:51	2012-09-02
712	5	165.17	2012	9	3	10:01:12	39.252	-82.4009	Working	Alive	Downloaded	2012-09-03 10:01:12	2012-09-03
713	5	165.17	2012	9	3	22:01:00	39.2433	-82.3524	Working	Alive	Downloaded	2012-09-03 22:01:00	2012-09-03
714	5	165.17	2012	9	4	23:01:19	39.2449	-82.3727	Working	Alive	Downloaded	2012-09-04 23:01:19	2012-09-04
715	5	165.17	2012	9	5	00:01:14	39.2456	-82.373	Working	Alive	Downloaded	2012-09-05 00:01:14	2012-09-05
716	5	165.17	2012	9	5	12:00:49	39.2731	-82.3722	Working	Alive	Downloaded	2012-09-05 12:00:49	2012-09-05
717	5	165.17	2012	9	6	01:01:26	39.2908	-82.3581	Working	Alive	Downloaded	2012-09-06 01:01:26	2012-09-06
718	5	165.17	2012	9	7	02:00:55	39.2754	-82.3672	Working	Alive	Downloaded	2012-09-07 02:00:55	2012-09-07
719	5	165.17	2012	9	8	15:00:14	39.2432	-82.3462	Working	Alive	Downloaded	2012-09-08 15:00:14	2012-09-08
720	5	165.17	2012	9	8	15:00:46	39.2432	-82.3462	Working	Alive	Downloaded	2012-09-08 15:00:46	2012-09-08
721	5	165.17	2012	9	9	04:01:03	39.2488	-82.369	Working	Alive	Downloaded	2012-09-09 04:01:03	2012-09-09
722	5	165.17	2012	9	9	16:00:54	39.2448	-82.3726	Working	Alive	Downloaded	2012-09-09 16:00:54	2012-09-09
723	5	165.17	2012	9	10	05:00:51	39.2518	-82.3359	Working	Alive	Downloaded	2012-09-10 05:00:51	2012-09-10
724	5	165.17	2012	9	10	17:01:18	39.2778	-82.3375	Working	Alive	Downloaded	2012-09-10 17:01:18	2012-09-10
725	5	165.17	2012	9	11	18:01:55	39.2929	-82.3056	Working	Alive	Downloaded	2012-09-11 18:01:55	2012-09-11
726	5	165.17	2012	9	13	08:01:18	39.2621	-82.3577	Working	Alive	Downloaded	2012-09-13 08:01:18	2012-09-13
727	5	165.17	2012	9	13	20:01:00	39.2681	-82.3755	Working	Alive	Downloaded	2012-09-13 20:01:00	2012-09-13
728	5	165.17	2012	9	14	09:00:50	39.2709	-82.3325	Working	Alive	Downloaded	2012-09-14 09:00:50	2012-09-14
729	5	165.17	2012	9	14	21:01:00	39.2885	-82.3718	Working	Alive	Downloaded	2012-09-14 21:01:00	2012-09-14
730	5	165.17	2012	9	15	10:00:50	39.29	-82.3614	Working	Alive	Downloaded	2012-09-15 10:00:50	2012-09-15
731	5	165.17	2012	9	16	23:00:17	39.2507	-82.3578	Working	Alive	Downloaded	2012-09-16 23:00:17	2012-09-16
732	5	165.17	2012	9	16	23:00:47	39.2507	-82.3576	Working	Alive	Downloaded	2012-09-16 23:00:47	2012-09-16
733	5	165.17	2012	9	17	00:00:40	39.251	-82.3578	Working	Alive	Downloaded	2012-09-17 00:00:40	2012-09-17
734	5	165.17	2012	9	17	12:01:24	39.2568	-82.3961	Working	Alive	Downloaded	2012-09-17 12:01:24	2012-09-17
735	5	165.17	2012	9	18	13:00:55	39.2599	-82.4065	Working	Alive	Downloaded	2012-09-18 13:00:55	2012-09-18
736	5	165.17	2012	9	19	02:00:51	39.2603	-82.4068	Working	Alive	Downloaded	2012-09-19 02:00:51	2012-09-19
737	5	165.17	2012	9	19	14:01:01	39.2607	-82.4094	Working	Alive	Downloaded	2012-09-19 14:01:01	2012-09-19
738	5	165.17	2012	9	20	15:01:12	39.261	-82.4071	Working	Alive	Downloaded	2012-09-20 15:01:12	2012-09-20
739	5	165.17	2012	9	21	04:01:32	39.2537	-82.3812	Working	Alive	Downloaded	2012-09-21 04:01:32	2012-09-21
740	5	165.17	2012	9	22	05:01:13	39.2796	-82.3731	Working	Alive	Downloaded	2012-09-22 05:01:13	2012-09-22
741	5	165.17	2012	9	22	17:01:30	39.2887	-82.3223	Working	Alive	Downloaded	2012-09-22 17:01:30	2012-09-22
742	5	165.17	2012	9	23	06:00:51	39.2841	-82.3073	Working	Alive	Downloaded	2012-09-23 06:00:51	2012-09-23
743	5	165.17	2012	9	23	18:01:55	39.2792	-82.2865	Working	Alive	Downloaded	2012-09-23 18:01:55	2012-09-23
744	5	165.17	2012	9	24	07:01:51	39.272	-82.2826	Working	Alive	Downloaded	2012-09-24 07:01:51	2012-09-24
745	5	165.17	2012	9	24	19:00:49	39.2769	-82.3122	Working	Alive	Downloaded	2012-09-24 19:00:49	2012-09-24
746	5	165.17	2012	9	25	08:00:50	39.2905	-82.3201	Working	Alive	Downloaded	2012-09-25 08:00:50	2012-09-25
747	5	165.17	2012	9	25	20:01:31	39.2729	-82.3385	Working	Alive	Downloaded	2012-09-25 20:01:31	2012-09-25
748	5	165.17	2012	9	26	09:01:27	39.2477	-82.3706	Working	Alive	Downloaded	2012-09-26 09:01:27	2012-09-26
749	5	165.17	2012	9	26	21:01:37	39.2521	-82.3437	Working	Alive	Downloaded	2012-09-26 21:01:37	2012-09-26
750	5	165.17	2012	9	27	22:00:48	39.253	-82.3365	Working	Alive	Downloaded	2012-09-27 22:00:48	2012-09-27
751	5	165.17	2012	9	28	11:01:27	39.2926	-82.3614	Working	Alive	Downloaded	2012-09-28 11:01:27	2012-09-28
752	5	165.17	2012	9	29	00:01:57	39.246	-82.3968	Working	Alive	Downloaded	2012-09-29 00:01:57	2012-09-29
753	5	165.17	2012	9	30	01:01:55	39.2438	-82.4031	Working	Alive	Downloaded	2012-09-30 01:01:55	2012-09-30
754	5	165.17	2012	9	30	13:00:48	39.2573	-82.394	Working	Alive	Downloaded	2012-09-30 13:00:48	2012-09-30
755	5	165.17	2012	10	1	02:00:51	39.24	-82.3816	Working	Alive	Downloaded	2012-10-01 02:00:51	2012-10-01
756	5	165.17	2012	10	1	14:00:49	39.2435	-82.3765	Working	Alive	Downloaded	2012-10-01 14:00:49	2012-10-01
757	5	165.17	2012	10	2	03:00:51	39.2452	-82.3544	Working	Alive	Downloaded	2012-10-02 03:00:51	2012-10-02
758	5	165.17	2012	10	2	15:00:48	39.2762	-82.3607	Working	Alive	Downloaded	2012-10-02 15:00:48	2012-10-02
759	5	165.17	2012	10	3	04:01:02	39.2449	-82.3519	Working	Alive	Downloaded	2012-10-03 04:01:02	2012-10-03
760	5	165.17	2012	10	3	16:00:49	39.2856	-82.365	Working	Alive	Downloaded	2012-10-03 16:00:49	2012-10-03
761	5	165.17	2012	10	4	05:00:51	39.2939	-82.3685	Working	Alive	Downloaded	2012-10-04 05:00:51	2012-10-04
762	5	165.17	2012	10	5	06:00:48	39.2745	-82.3357	Working	Alive	Downloaded	2012-10-05 06:00:48	2012-10-05
763	5	165.17	2012	10	5	18:01:25	39.253	-82.3443	Working	Alive	Downloaded	2012-10-05 18:01:25	2012-10-05
764	5	165.17	2012	10	6	07:00:57	39.2625	-82.3568	Working	Alive	Downloaded	2012-10-06 07:00:57	2012-10-06
765	5	165.17	2012	10	6	19:01:00	39.2642	-82.3678	Working	Alive	Downloaded	2012-10-06 19:01:00	2012-10-06
766	5	165.17	2012	10	7	08:00:51	39.2584	-82.4105	Working	Alive	Downloaded	2012-10-07 08:00:51	2012-10-07
767	5	165.17	2012	10	8	09:00:55	39.2603	-82.407	Working	Alive	Downloaded	2012-10-08 09:00:55	2012-10-08
768	5	165.17	2012	10	8	21:00:48	39.2405	-82.3974	Working	Alive	Downloaded	2012-10-08 21:00:48	2012-10-08
769	5	165.17	2012	10	9	10:01:26	39.2556	-82.3939	Working	Alive	Downloaded	2012-10-09 10:01:26	2012-10-09
770	5	165.17	2012	10	9	22:01:01	39.264	-82.3536	Working	Alive	Downloaded	2012-10-09 22:01:01	2012-10-09
771	5	165.17	2012	10	10	23:01:19	39.2459	-82.3645	Working	Alive	Downloaded	2012-10-10 23:01:19	2012-10-10
772	5	165.17	2012	10	11	00:00:19	39.2461	-82.3645	Working	Alive	Downloaded	2012-10-11 00:00:19	2012-10-11
773	5	165.17	2012	10	11	12:01:01	39.256	-82.3778	Working	Alive	Downloaded	2012-10-11 12:01:01	2012-10-11
774	5	165.17	2012	10	12	13:00:53	39.2608	-82.4069	Working	Alive	Downloaded	2012-10-12 13:00:53	2012-10-12
775	5	165.17	2012	10	13	02:00:51	39.2674	-82.4137	Working	Alive	Downloaded	2012-10-13 02:00:51	2012-10-13
776	5	165.17	2012	10	14	03:01:19	39.2446	-82.3971	Working	Alive	Downloaded	2012-10-14 03:01:19	2012-10-14
777	5	165.17	2012	10	14	15:01:00	39.2888	-82.368	Working	Alive	Downloaded	2012-10-14 15:01:00	2012-10-14
778	5	165.17	2012	10	15	04:00:50	39.2783	-82.3446	Working	Alive	Downloaded	2012-10-15 04:00:50	2012-10-15
779	5	165.17	2012	10	15	16:00:49	39.2616	-82.3564	Working	Alive	Downloaded	2012-10-15 16:00:49	2012-10-15
780	5	165.17	2012	10	16	05:00:57	39.2538	-82.3321	Working	Alive	Downloaded	2012-10-16 05:00:57	2012-10-16
781	5	165.17	2012	10	17	06:00:53	39.2607	-82.3556	Working	Alive	Downloaded	2012-10-17 06:00:53	2012-10-17
782	6	165.475	2012	1	20	16:00:46	39.6651	-81.3989	Working	Alive	Downloaded	2012-01-20 16:00:46	2012-01-20
783	6	165.475	2012	1	24	08:00:14	39.6633	-81.3978	Working	Alive	Downloaded	2012-01-24 08:00:14	2012-01-24
784	6	165.475	2012	1	24	08:00:48	39.6633	-81.3979	Working	Alive	Downloaded	2012-01-24 08:00:48	2012-01-24
785	6	165.475	2012	1	25	21:01:28	39.6611	-81.3901	Working	Alive	Downloaded	2012-01-25 21:01:28	2012-01-25
786	6	165.475	2012	1	26	22:01:20	39.6627	-81.3915	Working	Alive	Downloaded	2012-01-26 22:01:20	2012-01-26
787	6	165.475	2012	1	28	12:01:29	39.6641	-81.4021	Working	Alive	Downloaded	2012-01-28 12:01:29	2012-01-28
788	6	165.475	2012	1	29	13:01:32	39.6469	-81.411	Working	Alive	Downloaded	2012-01-29 13:01:32	2012-01-29
789	6	165.475	2012	1	30	14:00:16	39.6407	-81.4133	Working	Alive	Downloaded	2012-01-30 14:00:16	2012-01-30
790	6	165.475	2012	1	30	14:00:51	39.6407	-81.4134	Working	Alive	Downloaded	2012-01-30 14:00:51	2012-01-30
791	6	165.475	2012	1	31	15:01:03	39.6235	-81.4034	Working	Alive	Downloaded	2012-01-31 15:01:03	2012-01-31
792	6	165.475	2012	2	1	04:01:01	39.6265	-81.4019	Working	Alive	Downloaded	2012-02-01 04:01:01	2012-02-01
793	6	165.475	2012	2	1	16:00:52	39.6251	-81.3982	Working	Alive	Downloaded	2012-02-01 16:00:52	2012-02-01
794	6	165.475	2012	2	2	17:01:03	39.6339	-81.3949	Working	Alive	Downloaded	2012-02-02 17:01:03	2012-02-02
795	6	165.475	2012	2	3	06:00:37	39.6409	-81.4067	Working	Alive	Downloaded	2012-02-03 06:00:37	2012-02-03
796	6	165.475	2012	2	3	18:00:49	39.6433	-81.4092	Working	Alive	Downloaded	2012-02-03 18:00:49	2012-02-03
797	6	165.475	2012	2	4	07:01:31	39.6665	-81.4045	Working	Alive	Downloaded	2012-02-04 07:01:31	2012-02-04
798	6	165.475	2012	2	4	19:00:59	39.6668	-81.4063	Working	Alive	Downloaded	2012-02-04 19:00:59	2012-02-04
799	6	165.475	2012	2	6	21:00:14	39.6831	-81.409	Working	Alive	Downloaded	2012-02-06 21:00:14	2012-02-06
800	6	165.475	2012	2	6	21:00:51	39.6831	-81.4089	Working	Alive	Downloaded	2012-02-06 21:00:51	2012-02-06
801	6	165.475	2012	2	7	10:00:38	39.6824	-81.4101	Working	Alive	Downloaded	2012-02-07 10:00:38	2012-02-07
802	6	165.475	2012	2	7	22:00:59	39.6742	-81.4021	Working	Alive	Downloaded	2012-02-07 22:00:59	2012-02-07
803	6	165.475	2012	2	8	23:01:51	39.6533	-81.4167	Working	Alive	Downloaded	2012-02-08 23:01:51	2012-02-08
804	6	165.475	2012	2	9	00:00:59	39.6535	-81.4169	Working	Alive	Downloaded	2012-02-09 00:00:59	2012-02-09
805	6	165.475	2012	2	9	12:01:06	39.6413	-81.4149	Working	Alive	Downloaded	2012-02-09 12:01:06	2012-02-09
806	6	165.475	2012	2	10	01:02:07	39.6251	-81.3982	Working	Alive	Downloaded	2012-02-10 01:02:07	2012-02-10
807	6	165.475	2012	2	11	02:00:15	39.6309	-81.3994	Working	Alive	Downloaded	2012-02-11 02:00:15	2012-02-11
808	6	165.475	2012	2	11	02:00:51	39.6309	-81.3992	Working	Alive	Downloaded	2012-02-11 02:00:51	2012-02-11
809	6	165.475	2012	2	14	05:00:14	39.6423	-81.4163	Working	Alive	Downloaded	2012-02-14 05:00:14	2012-02-14
810	6	165.475	2012	2	14	05:00:50	39.6423	-81.4163	Working	Alive	Downloaded	2012-02-14 05:00:50	2012-02-14
811	6	165.475	2012	2	14	17:01:23	39.6449	-81.4168	Working	Alive	Downloaded	2012-02-14 17:01:23	2012-02-14
812	6	165.475	2012	2	15	06:01:02	39.6528	-81.4257	Working	Alive	Downloaded	2012-02-15 06:01:02	2012-02-15
813	6	165.475	2012	2	16	19:00:39	39.6391	-81.4045	Working	Alive	Downloaded	2012-02-16 19:00:39	2012-02-16
814	6	165.475	2012	2	16	19:00:59	39.6391	-81.4043	Working	Alive	Downloaded	2012-02-16 19:00:59	2012-02-16
815	6	165.475	2012	2	17	08:01:01	39.653	-81.401	Working	Alive	Downloaded	2012-02-17 08:01:01	2012-02-17
816	6	165.475	2012	2	17	20:00:36	39.6624	-81.3937	Working	Alive	Downloaded	2012-02-17 20:00:36	2012-02-17
817	6	165.475	2012	2	18	09:00:37	39.6607	-81.3871	Working	Alive	Downloaded	2012-02-18 09:00:37	2012-02-18
818	6	165.475	2012	2	18	21:00:35	39.6629	-81.3906	Working	Alive	Downloaded	2012-02-18 21:00:35	2012-02-18
819	6	165.475	2012	2	19	10:01:08	39.663	-81.3905	Working	Alive	Downloaded	2012-02-19 10:01:08	2012-02-19
820	6	165.475	2012	2	19	22:00:35	39.6509	-81.4085	Working	Alive	Downloaded	2012-02-19 22:00:35	2012-02-19
821	6	165.475	2012	2	20	11:00:38	39.6533	-81.4168	Working	Alive	Downloaded	2012-02-20 11:00:38	2012-02-20
822	6	165.475	2012	2	21	12:02:03	39.6475	-81.4179	Working	Alive	Downloaded	2012-02-21 12:02:03	2012-02-21
823	6	165.475	2012	2	22	01:01:38	39.659	-81.4171	Working	Alive	Downloaded	2012-02-22 01:01:38	2012-02-22
824	6	165.475	2012	2	22	13:00:35	39.6566	-81.4115	Working	Alive	Downloaded	2012-02-22 13:00:35	2012-02-22
825	6	165.475	2012	2	23	02:01:07	39.6494	-81.4246	Working	Alive	Downloaded	2012-02-23 02:01:07	2012-02-23
826	6	165.475	2012	2	23	14:01:00	39.6493	-81.4247	Working	Alive	Downloaded	2012-02-23 14:01:00	2012-02-23
827	6	165.475	2012	2	24	03:00:38	39.6493	-81.4249	Working	Alive	Downloaded	2012-02-24 03:00:38	2012-02-24
828	6	165.475	2012	2	24	15:01:05	39.6493	-81.4248	Working	Alive	Downloaded	2012-02-24 15:01:05	2012-02-24
829	6	165.475	2012	2	25	04:00:37	39.6493	-81.4248	Working	Alive	Downloaded	2012-02-25 04:00:37	2012-02-25
830	6	165.475	2012	2	25	16:00:54	39.6493	-81.4246	Working	Alive	Downloaded	2012-02-25 16:00:54	2012-02-25
831	6	165.475	2012	2	26	05:00:38	39.6491	-81.4251	Working	Alive	Downloaded	2012-02-26 05:00:38	2012-02-26
832	6	165.475	2012	2	26	17:00:36	39.6544	-81.4103	Working	Alive	Downloaded	2012-02-26 17:00:36	2012-02-26
833	6	165.475	2012	2	27	06:01:01	39.6498	-81.3953	Working	Alive	Downloaded	2012-02-27 06:01:01	2012-02-27
834	6	165.475	2012	2	27	18:01:06	39.6631	-81.3907	Working	Alive	Downloaded	2012-02-27 18:01:06	2012-02-27
835	6	165.475	2012	2	28	07:01:02	39.6645	-81.3955	Working	Alive	Downloaded	2012-02-28 07:01:02	2012-02-28
836	6	165.475	2012	2	28	19:01:02	39.6532	-81.3979	Working	Alive	Downloaded	2012-02-28 19:01:02	2012-02-28
837	6	165.475	2012	2	29	08:00:38	39.6563	-81.4142	Working	Alive	Downloaded	2012-02-29 08:00:38	2012-02-29
838	6	165.475	2012	2	29	20:00:35	39.6643	-81.4092	Working	Alive	Downloaded	2012-02-29 20:00:35	2012-02-29
839	6	165.475	2012	3	1	09:01:13	39.6753	-81.4078	Working	Alive	Downloaded	2012-03-01 09:01:13	2012-03-01
840	6	165.475	2012	3	1	21:01:00	39.677	-81.4024	Working	Alive	Downloaded	2012-03-01 21:01:00	2012-03-01
841	6	165.475	2012	3	2	10:01:56	39.6615	-81.3895	Working	Alive	Downloaded	2012-03-02 10:01:56	2012-03-02
842	6	165.475	2012	3	2	22:01:29	39.6757	-81.4016	Working	Alive	Downloaded	2012-03-02 22:01:29	2012-03-02
843	6	165.475	2012	3	3	11:01:02	39.6759	-81.4072	Working	Alive	Downloaded	2012-03-03 11:01:02	2012-03-03
844	6	165.475	2012	3	3	23:00:35	39.6667	-81.4073	Working	Alive	Downloaded	2012-03-03 23:00:35	2012-03-03
845	6	165.475	2012	3	4	00:00:14	39.6667	-81.4072	Working	Alive	Downloaded	2012-03-04 00:00:14	2012-03-04
846	6	165.475	2012	3	4	12:01:35	39.6647	-81.4123	Working	Alive	Downloaded	2012-03-04 12:01:35	2012-03-04
847	6	165.475	2012	3	5	01:00:55	39.6694	-81.4217	Working	Alive	Downloaded	2012-03-05 01:00:55	2012-03-05
848	6	165.475	2012	3	5	13:00:36	39.6694	-81.4216	Working	Alive	Downloaded	2012-03-05 13:00:36	2012-03-05
849	6	165.475	2012	3	6	14:00:35	39.6622	-81.3907	Working	Alive	Downloaded	2012-03-06 14:00:35	2012-03-06
850	6	165.475	2012	3	7	03:02:02	39.6633	-81.3969	Working	Alive	Downloaded	2012-03-07 03:02:02	2012-03-07
851	6	165.475	2012	3	7	15:00:35	39.6625	-81.3956	Working	Alive	Downloaded	2012-03-07 15:00:35	2012-03-07
852	6	165.475	2012	3	8	04:00:38	39.6626	-81.3962	Working	Alive	Downloaded	2012-03-08 04:00:38	2012-03-08
853	6	165.475	2012	3	8	16:00:58	39.6593	-81.4019	Working	Alive	Downloaded	2012-03-08 16:00:58	2012-03-08
854	6	165.475	2012	3	9	05:00:37	39.6624	-81.3961	Working	Alive	Downloaded	2012-03-09 05:00:37	2012-03-09
855	6	165.475	2012	3	9	17:00:36	39.6378	-81.3798	Working	Alive	Downloaded	2012-03-09 17:00:36	2012-03-09
856	6	165.475	2012	3	10	06:00:38	39.6222	-81.362	Working	Alive	Downloaded	2012-03-10 06:00:38	2012-03-10
857	6	165.475	2012	3	10	18:00:35	39.6232	-81.3901	Working	Alive	Downloaded	2012-03-10 18:00:35	2012-03-10
858	6	165.475	2012	3	11	07:00:38	39.626	-81.4066	Working	Alive	Downloaded	2012-03-11 07:00:38	2012-03-11
859	6	165.475	2012	3	11	19:00:59	39.6322	-81.4018	Working	Alive	Downloaded	2012-03-11 19:00:59	2012-03-11
860	6	165.475	2012	3	12	08:00:40	39.6627	-81.3955	Working	Alive	Downloaded	2012-03-12 08:00:40	2012-03-12
861	6	165.475	2012	3	12	20:00:35	39.6609	-81.3889	Working	Alive	Downloaded	2012-03-12 20:00:35	2012-03-12
862	6	165.475	2012	3	13	09:00:37	39.6517	-81.3933	Working	Alive	Downloaded	2012-03-13 09:00:37	2012-03-13
863	6	165.475	2012	3	13	21:00:35	39.6516	-81.4007	Working	Alive	Downloaded	2012-03-13 21:00:35	2012-03-13
864	6	165.475	2012	3	14	10:01:01	39.6626	-81.3957	Working	Alive	Downloaded	2012-03-14 10:01:01	2012-03-14
865	6	165.475	2012	3	14	22:00:36	39.6604	-81.425	Working	Alive	Downloaded	2012-03-14 22:00:36	2012-03-14
866	6	165.475	2012	3	15	23:01:03	39.6555	-81.4367	Working	Alive	Downloaded	2012-03-15 23:01:03	2012-03-15
867	6	165.475	2012	3	16	00:00:14	39.6555	-81.4367	Working	Alive	Downloaded	2012-03-16 00:00:14	2012-03-16
868	6	165.475	2012	3	16	12:00:36	39.6595	-81.4327	Working	Alive	Downloaded	2012-03-16 12:00:36	2012-03-16
869	6	165.475	2012	3	17	01:01:07	39.6546	-81.4049	Working	Alive	Downloaded	2012-03-17 01:01:07	2012-03-17
870	6	165.475	2012	3	17	13:00:59	39.6505	-81.398	Working	Alive	Downloaded	2012-03-17 13:00:59	2012-03-17
871	6	165.475	2012	3	18	02:00:37	39.641	-81.4279	Working	Alive	Downloaded	2012-03-18 02:00:37	2012-03-18
872	6	165.475	2012	3	18	14:01:35	39.6494	-81.435	Working	Alive	Downloaded	2012-03-18 14:01:35	2012-03-18
873	6	165.475	2012	3	19	03:00:38	39.6517	-81.4439	Working	Alive	Downloaded	2012-03-19 03:00:38	2012-03-19
874	6	165.475	2012	3	20	04:01:03	39.6556	-81.439	Working	Alive	Downloaded	2012-03-20 04:01:03	2012-03-20
875	6	165.475	2012	3	20	16:00:35	39.6601	-81.4327	Working	Alive	Downloaded	2012-03-20 16:00:35	2012-03-20
876	6	165.475	2012	3	21	05:01:08	39.653	-81.4182	Working	Alive	Downloaded	2012-03-21 05:01:08	2012-03-21
877	6	165.475	2012	3	21	17:00:35	39.6402	-81.4092	Working	Alive	Downloaded	2012-03-21 17:00:35	2012-03-21
878	6	165.475	2012	3	22	06:01:26	39.6435	-81.4063	Working	Alive	Downloaded	2012-03-22 06:01:26	2012-03-22
879	6	165.475	2012	3	22	18:00:35	39.6455	-81.4066	Working	Alive	Downloaded	2012-03-22 18:00:35	2012-03-22
880	6	165.475	2012	3	23	07:01:07	39.6481	-81.3971	Working	Alive	Downloaded	2012-03-23 07:01:07	2012-03-23
881	6	165.475	2012	3	23	19:00:59	39.6473	-81.3839	Working	Alive	Downloaded	2012-03-23 19:00:59	2012-03-23
882	6	165.475	2012	3	24	08:01:01	39.6379	-81.3666	Working	Alive	Downloaded	2012-03-24 08:01:01	2012-03-24
883	6	165.475	2012	3	25	09:01:04	39.6507	-81.4017	Working	Alive	Downloaded	2012-03-25 09:01:04	2012-03-25
884	6	165.475	2012	3	25	21:00:35	39.664	-81.3911	Working	Alive	Downloaded	2012-03-25 21:00:35	2012-03-25
885	6	165.475	2012	3	26	10:00:38	39.6732	-81.4006	Working	Alive	Downloaded	2012-03-26 10:00:38	2012-03-26
886	6	165.475	2012	3	26	22:00:35	39.6602	-81.4232	Working	Alive	Downloaded	2012-03-26 22:00:35	2012-03-26
887	6	165.475	2012	3	27	11:01:02	39.6503	-81.4261	Working	Alive	Downloaded	2012-03-27 11:01:02	2012-03-27
888	6	165.475	2012	3	27	23:00:35	39.6436	-81.4272	Working	Alive	Downloaded	2012-03-27 23:00:35	2012-03-27
889	6	165.475	2012	3	28	00:00:14	39.6437	-81.4273	Working	Alive	Downloaded	2012-03-28 00:00:14	2012-03-28
890	6	165.475	2012	3	28	12:01:04	39.6669	-81.4156	Working	Alive	Downloaded	2012-03-28 12:01:04	2012-03-28
891	6	165.475	2012	3	29	01:01:02	39.6713	-81.4042	Working	Alive	Downloaded	2012-03-29 01:01:02	2012-03-29
892	6	165.475	2012	3	29	13:01:30	39.6576	-81.3993	Working	Alive	Downloaded	2012-03-29 13:01:30	2012-03-29
893	6	165.475	2012	3	30	02:01:31	39.6591	-81.3769	Working	Alive	Downloaded	2012-03-30 02:01:31	2012-03-30
894	6	165.475	2012	3	30	14:00:36	39.658	-81.3825	Working	Alive	Downloaded	2012-03-30 14:00:36	2012-03-30
895	6	165.475	2012	3	31	03:00:37	39.6565	-81.3854	Working	Alive	Downloaded	2012-03-31 03:00:37	2012-03-31
896	6	165.475	2012	3	31	15:00:59	39.6558	-81.3866	Working	Alive	Downloaded	2012-03-31 15:00:59	2012-03-31
897	6	165.475	2012	4	1	04:01:00	39.6525	-81.4034	Working	Alive	Downloaded	2012-04-01 04:01:00	2012-04-01
898	6	165.475	2012	4	1	16:01:36	39.6553	-81.397	Working	Alive	Downloaded	2012-04-01 16:01:36	2012-04-01
899	6	165.475	2012	4	2	05:01:26	39.6582	-81.4282	Working	Alive	Downloaded	2012-04-02 05:01:26	2012-04-02
900	6	165.475	2012	4	2	17:00:35	39.6658	-81.4143	Working	Alive	Downloaded	2012-04-02 17:00:35	2012-04-02
901	6	165.475	2012	4	3	06:01:08	39.6651	-81.4104	Working	Alive	Downloaded	2012-04-03 06:01:08	2012-04-03
902	6	165.475	2012	4	3	18:00:59	39.66	-81.4006	Working	Alive	Downloaded	2012-04-03 18:00:59	2012-04-03
903	6	165.475	2012	4	4	07:01:02	39.6643	-81.4043	Working	Alive	Downloaded	2012-04-04 07:01:02	2012-04-04
904	6	165.475	2012	4	4	19:00:35	39.6729	-81.3962	Working	Alive	Downloaded	2012-04-04 19:00:35	2012-04-04
905	6	165.475	2012	4	5	08:01:26	39.6783	-81.3969	Working	Alive	Downloaded	2012-04-05 08:01:26	2012-04-05
906	6	165.475	2012	4	5	20:00:35	39.6752	-81.4024	Working	Alive	Downloaded	2012-04-05 20:00:35	2012-04-05
907	6	165.475	2012	4	6	09:00:37	39.6727	-81.4059	Working	Alive	Downloaded	2012-04-06 09:00:37	2012-04-06
908	6	165.475	2012	4	6	21:00:36	39.6772	-81.4006	Working	Alive	Downloaded	2012-04-06 21:00:36	2012-04-06
909	6	165.475	2012	4	7	10:00:37	39.6779	-81.3989	Working	Alive	Downloaded	2012-04-07 10:00:37	2012-04-07
910	6	165.475	2012	4	7	22:01:06	39.6772	-81.4017	Working	Alive	Downloaded	2012-04-07 22:01:06	2012-04-07
911	6	165.475	2012	4	8	23:01:03	39.6771	-81.4042	Working	Alive	Downloaded	2012-04-08 23:01:03	2012-04-08
912	6	165.475	2012	4	9	00:00:18	39.6767	-81.4035	Working	Alive	Downloaded	2012-04-09 00:00:18	2012-04-09
913	6	165.475	2012	4	10	01:01:03	39.6772	-81.4093	Working	Alive	Downloaded	2012-04-10 01:01:03	2012-04-10
914	6	165.475	2012	4	11	14:00:14	39.6408	-81.37	Working	Alive	Downloaded	2012-04-11 14:00:14	2012-04-11
915	6	165.475	2012	4	11	14:00:47	39.6408	-81.37	Working	Alive	Downloaded	2012-04-11 14:00:47	2012-04-11
916	6	165.475	2012	4	12	03:01:07	39.6469	-81.3856	Working	Alive	Downloaded	2012-04-12 03:01:07	2012-04-12
917	6	165.475	2012	4	12	15:00:36	39.6367	-81.3914	Working	Alive	Downloaded	2012-04-12 15:00:36	2012-04-12
918	6	165.475	2012	4	13	04:01:28	39.6495	-81.3942	Working	Alive	Downloaded	2012-04-13 04:01:28	2012-04-13
919	6	165.475	2012	4	13	16:00:36	39.6472	-81.3936	Working	Alive	Downloaded	2012-04-13 16:00:36	2012-04-13
920	6	165.475	2012	4	14	05:00:37	39.6472	-81.3937	Working	Alive	Downloaded	2012-04-14 05:00:37	2012-04-14
921	6	165.475	2012	4	14	17:01:06	39.6467	-81.3935	Working	Alive	Downloaded	2012-04-14 17:01:06	2012-04-14
922	6	165.475	2012	4	15	06:00:55	39.6464	-81.3955	Working	Alive	Downloaded	2012-04-15 06:00:55	2012-04-15
923	6	165.475	2012	4	15	18:00:36	39.6251	-81.3773	Working	Alive	Downloaded	2012-04-15 18:00:36	2012-04-15
924	6	165.475	2012	4	16	07:00:55	39.6146	-81.3846	Working	Alive	Downloaded	2012-04-16 07:00:55	2012-04-16
925	6	165.475	2012	4	16	19:00:35	39.6118	-81.3957	Working	Alive	Downloaded	2012-04-16 19:00:35	2012-04-16
926	6	165.475	2012	4	17	08:00:56	39.6272	-81.3906	Working	Alive	Downloaded	2012-04-17 08:00:56	2012-04-17
927	6	165.475	2012	4	17	20:00:36	39.6386	-81.3856	Working	Alive	Downloaded	2012-04-17 20:00:36	2012-04-17
928	6	165.475	2012	4	18	09:01:01	39.6389	-81.3853	Working	Alive	Downloaded	2012-04-18 09:01:01	2012-04-18
929	6	165.475	2012	4	18	21:00:36	39.6268	-81.3759	Working	Alive	Downloaded	2012-04-18 21:00:36	2012-04-18
930	6	165.475	2012	4	19	10:00:37	39.6398	-81.3781	Working	Alive	Downloaded	2012-04-19 10:00:37	2012-04-19
931	6	165.475	2012	4	19	22:02:06	39.6618	-81.3886	Working	Alive	Downloaded	2012-04-19 22:02:06	2012-04-19
932	6	165.475	2012	4	20	11:00:37	39.6612	-81.3902	Working	Alive	Downloaded	2012-04-20 11:00:37	2012-04-20
933	6	165.475	2012	4	21	00:00:16	39.665	-81.3992	Working	Alive	Downloaded	2012-04-21 00:00:16	2012-04-21
934	6	165.475	2012	4	21	00:00:27	39.6649	-81.3991	Working	Alive	Downloaded	2012-04-21 00:00:27	2012-04-21
935	6	165.475	2012	4	21	12:02:00	39.662	-81.3957	Working	Alive	Downloaded	2012-04-21 12:02:00	2012-04-21
936	6	165.475	2012	4	22	01:00:38	39.651	-81.4022	Working	Alive	Downloaded	2012-04-22 01:00:38	2012-04-22
937	6	165.475	2012	4	22	13:01:06	39.6559	-81.3982	Working	Alive	Downloaded	2012-04-22 13:01:06	2012-04-22
938	6	165.475	2012	4	23	02:01:11	39.6534	-81.3955	Working	Alive	Downloaded	2012-04-23 02:01:11	2012-04-23
939	6	165.475	2012	4	23	14:01:24	39.6575	-81.4111	Working	Alive	Downloaded	2012-04-23 14:01:24	2012-04-23
940	6	165.475	2012	4	24	03:00:36	39.6458	-81.4321	Working	Alive	Downloaded	2012-04-24 03:00:36	2012-04-24
941	6	165.475	2012	4	24	15:00:36	39.64	-81.4306	Working	Alive	Downloaded	2012-04-24 15:00:36	2012-04-24
942	6	165.475	2012	4	25	04:00:37	39.6457	-81.4273	Working	Alive	Downloaded	2012-04-25 04:00:37	2012-04-25
943	6	165.475	2012	4	25	16:00:59	39.6523	-81.418	Working	Alive	Downloaded	2012-04-25 16:00:59	2012-04-25
944	6	165.475	2012	4	26	17:01:03	39.6644	-81.4215	Working	Alive	Downloaded	2012-04-26 17:01:03	2012-04-26
945	6	165.475	2012	4	27	06:00:38	39.6753	-81.4097	Working	Alive	Downloaded	2012-04-27 06:00:38	2012-04-27
946	6	165.475	2012	4	27	18:01:59	39.6722	-81.4021	Working	Alive	Downloaded	2012-04-27 18:01:59	2012-04-27
947	6	165.475	2012	4	28	07:00:37	39.6591	-81.4181	Working	Alive	Downloaded	2012-04-28 07:00:37	2012-04-28
948	6	165.475	2012	4	28	19:01:53	39.6591	-81.418	Working	Alive	Downloaded	2012-04-28 19:01:53	2012-04-28
949	6	165.475	2012	4	29	08:01:07	39.659	-81.4181	Working	Alive	Downloaded	2012-04-29 08:01:07	2012-04-29
950	6	165.475	2012	4	29	20:01:05	39.6495	-81.3949	Working	Alive	Downloaded	2012-04-29 20:01:05	2012-04-29
951	6	165.475	2012	4	30	09:00:37	39.6314	-81.3773	Working	Alive	Downloaded	2012-04-30 09:00:37	2012-04-30
952	6	165.475	2012	4	30	21:00:59	39.6338	-81.3736	Working	Alive	Downloaded	2012-04-30 21:00:59	2012-04-30
953	6	165.475	2012	5	1	10:00:36	39.6414	-81.3817	Working	Alive	Downloaded	2012-05-01 10:00:36	2012-05-01
954	6	165.475	2012	5	1	22:01:59	39.6446	-81.381	Working	Alive	Downloaded	2012-05-01 22:01:59	2012-05-01
955	6	165.475	2012	5	2	11:00:55	39.6347	-81.3749	Working	Alive	Downloaded	2012-05-02 11:00:55	2012-05-02
956	6	165.475	2012	5	2	23:00:36	39.6312	-81.3797	Working	Alive	Downloaded	2012-05-02 23:00:36	2012-05-02
957	6	165.475	2012	5	3	00:00:24	39.6316	-81.3796	Working	Alive	Downloaded	2012-05-03 00:00:24	2012-05-03
958	6	165.475	2012	5	3	12:00:53	39.6341	-81.3787	Working	Alive	Downloaded	2012-05-03 12:00:53	2012-05-03
959	6	165.475	2012	5	4	01:00:38	39.6601	-81.3813	Working	Alive	Downloaded	2012-05-04 01:00:38	2012-05-04
960	6	165.475	2012	5	4	13:01:06	39.6544	-81.3783	Working	Alive	Downloaded	2012-05-04 13:01:06	2012-05-04
961	6	165.475	2012	5	6	03:00:14	39.6528	-81.3611	Working	Alive	Downloaded	2012-05-06 03:00:14	2012-05-06
962	6	165.475	2012	5	6	03:00:48	39.6528	-81.3611	Working	Alive	Downloaded	2012-05-06 03:00:48	2012-05-06
963	6	165.475	2012	5	6	15:01:54	39.6486	-81.3566	Working	Alive	Downloaded	2012-05-06 15:01:54	2012-05-06
964	6	165.475	2012	5	7	04:00:38	39.6593	-81.3829	Working	Alive	Downloaded	2012-05-07 04:00:38	2012-05-07
965	6	165.475	2012	5	8	05:01:02	39.6587	-81.3831	Working	Alive	Downloaded	2012-05-08 05:01:02	2012-05-08
966	6	165.475	2012	5	8	17:01:35	39.6628	-81.3808	Working	Alive	Downloaded	2012-05-08 17:01:35	2012-05-08
967	6	165.475	2012	5	10	19:00:17	39.6686	-81.3965	Working	Alive	Downloaded	2012-05-10 19:00:17	2012-05-10
968	6	165.475	2012	5	10	19:01:15	39.6685	-81.3967	Working	Alive	Downloaded	2012-05-10 19:01:15	2012-05-10
969	6	165.475	2012	5	11	08:00:36	39.6622	-81.3815	Working	Alive	Downloaded	2012-05-11 08:00:36	2012-05-11
970	6	165.475	2012	5	11	20:01:00	39.659	-81.3858	Working	Alive	Downloaded	2012-05-11 20:01:00	2012-05-11
971	6	165.475	2012	5	12	09:00:55	39.6596	-81.3799	Working	Alive	Downloaded	2012-05-12 09:00:55	2012-05-12
972	6	165.475	2012	5	12	21:00:35	39.6606	-81.3812	Working	Alive	Downloaded	2012-05-12 21:00:35	2012-05-12
973	6	165.475	2012	5	13	22:01:03	39.6623	-81.3846	Working	Alive	Downloaded	2012-05-13 22:01:03	2012-05-13
974	6	165.475	2012	5	14	11:00:55	39.667	-81.3916	Working	Alive	Downloaded	2012-05-14 11:00:55	2012-05-14
975	6	165.475	2012	5	14	23:00:35	39.6671	-81.3915	Working	Alive	Downloaded	2012-05-14 23:00:35	2012-05-14
976	6	165.475	2012	5	15	00:02:09	39.6673	-81.3915	Working	Alive	Downloaded	2012-05-15 00:02:09	2012-05-15
977	6	165.475	2012	5	16	01:01:32	39.6614	-81.4068	Working	Alive	Downloaded	2012-05-16 01:01:32	2012-05-16
978	6	165.475	2012	5	16	13:01:23	39.6627	-81.3769	Working	Alive	Downloaded	2012-05-16 13:01:23	2012-05-16
979	6	165.475	2012	5	17	02:01:55	39.6626	-81.3772	Working	Alive	Downloaded	2012-05-17 02:01:55	2012-05-17
980	6	165.475	2012	5	17	14:00:59	39.6614	-81.3835	Working	Alive	Downloaded	2012-05-17 14:00:59	2012-05-17
981	6	165.475	2012	5	18	03:00:37	39.6601	-81.3799	Working	Alive	Downloaded	2012-05-18 03:00:37	2012-05-18
982	6	165.475	2012	5	18	15:00:59	39.6709	-81.3789	Working	Alive	Downloaded	2012-05-18 15:00:59	2012-05-18
983	6	165.475	2012	5	19	04:01:37	39.6721	-81.3791	Working	Alive	Downloaded	2012-05-19 04:01:37	2012-05-19
984	6	165.475	2012	5	19	16:01:36	39.6747	-81.3836	Working	Alive	Downloaded	2012-05-19 16:01:36	2012-05-19
985	6	165.475	2012	5	20	05:01:07	39.6613	-81.379	Working	Alive	Downloaded	2012-05-20 05:01:07	2012-05-20
986	6	165.475	2012	5	20	17:00:35	39.6607	-81.3803	Working	Alive	Downloaded	2012-05-20 17:00:35	2012-05-20
987	6	165.475	2012	5	21	18:01:20	39.6689	-81.3834	Working	Alive	Downloaded	2012-05-21 18:01:20	2012-05-21
988	6	165.475	2012	5	22	07:00:38	39.6732	-81.3876	Working	Alive	Downloaded	2012-05-22 07:00:38	2012-05-22
989	6	165.475	2012	5	22	19:00:35	39.6598	-81.3753	Working	Alive	Downloaded	2012-05-22 19:00:35	2012-05-22
990	6	165.475	2012	5	23	08:00:36	39.6601	-81.3757	Working	Alive	Downloaded	2012-05-23 08:00:36	2012-05-23
991	6	165.475	2012	5	23	20:00:36	39.6598	-81.3778	Working	Alive	Downloaded	2012-05-23 20:00:36	2012-05-23
992	6	165.475	2012	5	24	09:01:07	39.6569	-81.3824	Working	Alive	Downloaded	2012-05-24 09:01:07	2012-05-24
993	6	165.475	2012	5	24	21:00:35	39.6579	-81.4032	Working	Alive	Downloaded	2012-05-24 21:00:35	2012-05-24
994	6	165.475	2012	5	25	10:00:38	39.6564	-81.3862	Working	Alive	Downloaded	2012-05-25 10:00:38	2012-05-25
995	6	165.475	2012	5	25	22:00:53	39.6689	-81.3809	Working	Alive	Downloaded	2012-05-25 22:00:53	2012-05-25
996	6	165.475	2012	5	26	11:01:08	39.6639	-81.381	Working	Alive	Downloaded	2012-05-26 11:01:08	2012-05-26
997	6	165.475	2012	5	26	23:01:23	39.6601	-81.3785	Working	Alive	Downloaded	2012-05-26 23:01:23	2012-05-26
998	6	165.475	2012	5	27	00:00:16	39.6599	-81.3786	Working	Alive	Downloaded	2012-05-27 00:00:16	2012-05-27
999	6	165.475	2012	5	27	12:01:05	39.6598	-81.3756	Working	Alive	Downloaded	2012-05-27 12:01:05	2012-05-27
1000	6	165.475	2012	5	28	01:01:07	39.6714	-81.3928	Working	Alive	Downloaded	2012-05-28 01:01:07	2012-05-28
1001	6	165.475	2012	5	28	13:00:35	39.6746	-81.4089	Working	Alive	Downloaded	2012-05-28 13:00:35	2012-05-28
1002	6	165.475	2012	5	29	02:01:37	39.6586	-81.4253	Working	Alive	Downloaded	2012-05-29 02:01:37	2012-05-29
1003	6	165.475	2012	5	29	14:00:59	39.6495	-81.4332	Working	Alive	Downloaded	2012-05-29 14:00:59	2012-05-29
1004	6	165.475	2012	5	30	03:01:07	39.6494	-81.4342	Working	Alive	Downloaded	2012-05-30 03:01:07	2012-05-30
1005	6	165.475	2012	6	1	05:00:19	39.6493	-81.4303	Working	Alive	Downloaded	2012-06-01 05:00:19	2012-06-01
1006	6	165.475	2012	6	1	05:00:50	39.6493	-81.4303	Working	Alive	Downloaded	2012-06-01 05:00:50	2012-06-01
1007	6	165.475	2012	6	1	17:00:35	39.6499	-81.4297	Working	Alive	Downloaded	2012-06-01 17:00:35	2012-06-01
1008	6	165.475	2012	6	2	06:01:01	39.6524	-81.4274	Working	Alive	Downloaded	2012-06-02 06:01:01	2012-06-02
1009	6	165.475	2012	6	2	18:01:53	39.6463	-81.4269	Working	Alive	Downloaded	2012-06-02 18:01:53	2012-06-02
1010	6	165.475	2012	6	3	07:02:02	39.6527	-81.4156	Working	Alive	Downloaded	2012-06-03 07:02:02	2012-06-03
1011	6	165.475	2012	6	3	19:02:05	39.651	-81.406	Working	Alive	Downloaded	2012-06-03 19:02:05	2012-06-03
1012	6	165.475	2012	6	4	08:00:41	39.6595	-81.433	Working	Alive	Downloaded	2012-06-04 08:00:41	2012-06-04
1013	6	165.475	2012	6	4	20:01:53	39.6454	-81.4298	Working	Alive	Downloaded	2012-06-04 20:01:53	2012-06-04
1014	6	165.475	2012	6	5	09:01:02	39.6433	-81.4293	Working	Alive	Downloaded	2012-06-05 09:01:02	2012-06-05
1015	6	165.475	2012	6	5	21:00:35	39.6433	-81.4289	Working	Alive	Downloaded	2012-06-05 21:00:35	2012-06-05
1016	6	165.475	2012	6	6	10:01:00	39.6433	-81.4304	Working	Alive	Downloaded	2012-06-06 10:01:00	2012-06-06
1017	6	165.475	2012	6	6	22:01:09	39.655	-81.43	Working	Alive	Downloaded	2012-06-06 22:01:09	2012-06-06
1018	6	165.475	2012	6	7	11:02:06	39.6538	-81.4266	Working	Alive	Downloaded	2012-06-07 11:02:06	2012-06-07
1019	6	165.475	2012	6	7	23:00:53	39.662	-81.425	Working	Alive	Downloaded	2012-06-07 23:00:53	2012-06-07
1020	6	165.475	2012	6	8	00:00:20	39.6616	-81.4251	Working	Alive	Downloaded	2012-06-08 00:00:20	2012-06-08
1021	6	165.475	2012	6	8	12:00:52	39.6496	-81.3954	Working	Alive	Downloaded	2012-06-08 12:00:52	2012-06-08
1022	6	165.475	2012	6	9	01:01:55	39.6496	-81.3936	Working	Alive	Downloaded	2012-06-09 01:01:55	2012-06-09
1023	6	165.475	2012	6	9	13:00:36	39.6523	-81.3883	Working	Alive	Downloaded	2012-06-09 13:00:36	2012-06-09
1024	6	165.475	2012	6	10	02:01:07	39.6511	-81.3877	Working	Alive	Downloaded	2012-06-10 02:01:07	2012-06-10
1025	6	165.475	2012	6	10	14:01:05	39.6396	-81.3758	Working	Alive	Downloaded	2012-06-10 14:01:05	2012-06-10
1026	6	165.475	2012	6	11	03:00:37	39.6353	-81.3753	Working	Alive	Downloaded	2012-06-11 03:00:37	2012-06-11
1027	6	165.475	2012	6	11	15:00:35	39.6328	-81.375	Working	Alive	Downloaded	2012-06-11 15:00:35	2012-06-11
1028	6	165.475	2012	6	12	04:00:37	39.6353	-81.3749	Working	Alive	Downloaded	2012-06-12 04:00:37	2012-06-12
1029	6	165.475	2012	6	13	05:01:02	39.6357	-81.3803	Working	Alive	Downloaded	2012-06-13 05:01:02	2012-06-13
1030	6	165.475	2012	6	14	06:01:20	39.659	-81.3822	Working	Alive	Downloaded	2012-06-14 06:01:20	2012-06-14
1031	6	165.475	2012	6	15	07:01:02	39.6594	-81.382	Working	Alive	Downloaded	2012-06-15 07:01:02	2012-06-15
1032	6	165.475	2012	6	15	19:00:35	39.6605	-81.3819	Working	Alive	Downloaded	2012-06-15 19:00:35	2012-06-15
1033	6	165.475	2012	6	17	21:00:16	39.6604	-81.3819	Working	Alive	Downloaded	2012-06-17 21:00:16	2012-06-17
1034	6	165.475	2012	6	17	21:01:10	39.6605	-81.3818	Working	Alive	Downloaded	2012-06-17 21:01:10	2012-06-17
1035	6	165.475	2012	6	18	10:00:40	39.6602	-81.3832	Working	Alive	Downloaded	2012-06-18 10:00:40	2012-06-18
1036	6	165.475	2012	6	18	22:00:35	39.6644	-81.3767	Working	Alive	Downloaded	2012-06-18 22:00:35	2012-06-18
1037	6	165.475	2012	6	19	11:00:55	39.6612	-81.3769	Working	Alive	Downloaded	2012-06-19 11:00:55	2012-06-19
1038	6	165.475	2012	6	19	23:02:07	39.6513	-81.393	Working	Alive	Downloaded	2012-06-19 23:02:07	2012-06-19
1039	6	165.475	2012	6	20	00:00:42	39.6514	-81.393	Working	Alive	Downloaded	2012-06-20 00:00:42	2012-06-20
1040	6	165.475	2012	6	21	01:01:02	39.6545	-81.3904	Working	Alive	Downloaded	2012-06-21 01:01:02	2012-06-21
1041	6	165.475	2012	6	21	13:00:35	39.649	-81.3995	Working	Alive	Downloaded	2012-06-21 13:00:35	2012-06-21
1042	6	165.475	2012	6	22	02:00:37	39.6594	-81.4253	Working	Alive	Downloaded	2012-06-22 02:00:37	2012-06-22
1043	6	165.475	2012	6	23	03:01:02	39.6582	-81.421	Working	Alive	Downloaded	2012-06-23 03:01:02	2012-06-23
1044	6	165.475	2012	6	23	15:01:23	39.6586	-81.4396	Working	Alive	Downloaded	2012-06-23 15:01:23	2012-06-23
1045	6	165.475	2012	6	24	04:00:36	39.6587	-81.4401	Working	Alive	Downloaded	2012-06-24 04:00:36	2012-06-24
1046	6	165.475	2012	6	25	05:01:32	39.6592	-81.4372	Working	Alive	Downloaded	2012-06-25 05:01:32	2012-06-25
1047	6	165.475	2012	6	25	17:00:54	39.6597	-81.4369	Working	Alive	Downloaded	2012-06-25 17:00:54	2012-06-25
1048	6	165.475	2012	6	26	06:00:38	39.6591	-81.4206	Working	Alive	Downloaded	2012-06-26 06:00:38	2012-06-26
1049	6	165.475	2012	6	26	18:01:23	39.64	-81.401	Working	Alive	Downloaded	2012-06-26 18:01:23	2012-06-26
1050	6	165.475	2012	6	27	07:01:01	39.6382	-81.3591	Working	Alive	Downloaded	2012-06-27 07:01:01	2012-06-27
1051	6	165.475	2012	6	27	19:01:05	39.6388	-81.3406	Working	Alive	Downloaded	2012-06-27 19:01:05	2012-06-27
1052	6	165.475	2012	6	28	08:00:37	39.6372	-81.3405	Working	Alive	Downloaded	2012-06-28 08:00:37	2012-06-28
1053	6	165.475	2012	6	29	21:00:14	39.6586	-81.3555	Working	Alive	Downloaded	2012-06-29 21:00:14	2012-06-29
1054	6	165.475	2012	6	29	21:00:51	39.6585	-81.3554	Working	Alive	Downloaded	2012-06-29 21:00:51	2012-06-29
1055	6	165.475	2012	6	30	10:01:37	39.6656	-81.331	Working	Alive	Downloaded	2012-06-30 10:01:37	2012-06-30
1056	6	165.475	2012	6	30	22:00:59	39.658	-81.3672	Working	Alive	Downloaded	2012-06-30 22:00:59	2012-06-30
1057	6	165.475	2012	7	1	23:01:01	39.6641	-81.3758	Working	Alive	Downloaded	2012-07-01 23:01:01	2012-07-01
1058	6	165.475	2012	7	2	00:00:17	39.6634	-81.3754	Working	Alive	Downloaded	2012-07-02 00:00:17	2012-07-02
1059	6	165.475	2012	7	3	01:01:01	39.6658	-81.3785	Working	Alive	Downloaded	2012-07-03 01:01:01	2012-07-03
1060	6	165.475	2012	7	3	13:01:34	39.6658	-81.3792	Working	Alive	Downloaded	2012-07-03 13:01:34	2012-07-03
1061	6	165.475	2012	7	4	02:01:00	39.664	-81.3743	Working	Alive	Downloaded	2012-07-04 02:01:00	2012-07-04
1062	6	165.475	2012	7	4	14:01:04	39.6681	-81.3763	Working	Alive	Downloaded	2012-07-04 14:01:04	2012-07-04
1063	6	165.475	2012	7	5	03:00:36	39.6789	-81.3744	Working	Alive	Downloaded	2012-07-05 03:00:36	2012-07-05
1064	6	165.475	2012	7	5	15:02:04	39.6776	-81.3689	Working	Alive	Downloaded	2012-07-05 15:02:04	2012-07-05
1065	6	165.475	2012	7	6	04:00:36	39.6791	-81.3719	Working	Alive	Downloaded	2012-07-06 04:00:36	2012-07-06
1066	6	165.475	2012	7	7	05:01:00	39.6791	-81.3717	Working	Alive	Downloaded	2012-07-07 05:01:00	2012-07-07
1067	6	165.475	2012	7	7	17:01:28	39.6792	-81.3717	Working	Alive	Downloaded	2012-07-07 17:01:28	2012-07-07
1068	6	165.475	2012	7	8	06:01:10	39.694	-81.3768	Working	Alive	Downloaded	2012-07-08 06:01:10	2012-07-08
1069	6	165.475	2012	7	9	19:00:14	39.7026	-81.376	Working	Alive	Downloaded	2012-07-09 19:00:14	2012-07-09
1070	6	165.475	2012	7	9	19:00:51	39.7026	-81.3761	Working	Alive	Downloaded	2012-07-09 19:00:51	2012-07-09
1071	6	165.475	2012	7	10	08:00:39	39.6694	-81.3804	Working	Alive	Downloaded	2012-07-10 08:00:39	2012-07-10
1072	6	165.475	2012	7	10	20:00:52	39.6675	-81.3829	Working	Alive	Downloaded	2012-07-10 20:00:52	2012-07-10
1073	6	165.475	2012	7	11	09:01:06	39.6634	-81.3849	Working	Alive	Downloaded	2012-07-11 09:01:06	2012-07-11
1074	6	165.475	2012	7	11	21:00:34	39.6641	-81.3811	Working	Alive	Downloaded	2012-07-11 21:00:34	2012-07-11
1075	6	165.475	2012	7	12	10:01:06	39.6574	-81.3871	Working	Alive	Downloaded	2012-07-12 10:01:06	2012-07-12
1076	6	165.475	2012	7	12	22:00:51	39.664	-81.3755	Working	Alive	Downloaded	2012-07-12 22:00:51	2012-07-12
1077	6	165.475	2012	7	13	11:01:07	39.6757	-81.3767	Working	Alive	Downloaded	2012-07-13 11:01:07	2012-07-13
1078	6	165.475	2012	7	13	23:00:58	39.6781	-81.373	Working	Alive	Downloaded	2012-07-13 23:00:58	2012-07-13
1079	6	165.475	2012	7	14	00:00:23	39.6888	-81.3747	Working	Alive	Downloaded	2012-07-14 00:00:23	2012-07-14
1080	6	165.475	2012	7	14	12:00:58	39.6732	-81.3692	Working	Alive	Downloaded	2012-07-14 12:00:58	2012-07-14
1081	6	165.475	2012	7	15	01:01:00	39.6732	-81.3692	Working	Alive	Downloaded	2012-07-15 01:01:00	2012-07-15
1082	6	165.475	2012	7	15	13:01:22	39.6735	-81.3699	Working	Alive	Downloaded	2012-07-15 13:01:22	2012-07-15
1083	6	165.475	2012	7	16	02:01:07	39.6715	-81.3695	Working	Alive	Downloaded	2012-07-16 02:01:07	2012-07-16
1084	6	165.475	2012	7	17	03:01:20	39.672	-81.3762	Working	Alive	Downloaded	2012-07-17 03:01:20	2012-07-17
1085	6	165.475	2012	7	17	15:01:03	39.6731	-81.3652	Working	Alive	Downloaded	2012-07-17 15:01:03	2012-07-17
1086	6	165.475	2012	7	18	04:01:36	39.673	-81.3634	Working	Alive	Downloaded	2012-07-18 04:01:36	2012-07-18
1087	6	165.475	2012	7	18	16:01:34	39.6587	-81.3631	Working	Alive	Downloaded	2012-07-18 16:01:34	2012-07-18
1088	6	165.475	2012	7	19	05:01:09	39.6605	-81.3599	Working	Alive	Downloaded	2012-07-19 05:01:09	2012-07-19
1089	6	165.475	2012	7	21	07:00:14	39.6487	-81.4107	Working	Alive	Downloaded	2012-07-21 07:00:14	2012-07-21
1090	6	165.475	2012	7	21	07:00:49	39.6488	-81.4106	Working	Alive	Downloaded	2012-07-21 07:00:49	2012-07-21
1091	6	165.475	2012	7	22	08:00:14	39.6613	-81.4264	Working	Alive	Downloaded	2012-07-22 08:00:14	2012-07-22
1092	6	165.475	2012	7	22	08:00:49	39.6613	-81.4263	Working	Alive	Downloaded	2012-07-22 08:00:49	2012-07-22
1093	6	165.475	2012	7	22	20:01:34	39.6607	-81.4189	Working	Alive	Downloaded	2012-07-22 20:01:34	2012-07-22
1094	6	165.475	2012	7	23	09:00:36	39.6785	-81.4111	Working	Alive	Downloaded	2012-07-23 09:00:36	2012-07-23
1095	6	165.475	2012	7	23	21:00:51	39.6646	-81.3926	Working	Alive	Downloaded	2012-07-23 21:00:51	2012-07-23
1096	6	165.475	2012	7	24	10:00:36	39.6525	-81.3914	Working	Alive	Downloaded	2012-07-24 10:00:36	2012-07-24
1097	6	165.475	2012	7	24	22:00:52	39.6659	-81.3738	Working	Alive	Downloaded	2012-07-24 22:00:52	2012-07-24
1098	6	165.475	2012	7	25	11:00:36	39.6637	-81.3775	Working	Alive	Downloaded	2012-07-25 11:00:36	2012-07-25
1099	6	165.475	2012	7	25	23:01:58	39.6714	-81.3734	Working	Alive	Downloaded	2012-07-25 23:01:58	2012-07-25
1100	6	165.475	2012	7	26	00:00:17	39.6753	-81.3762	Working	Alive	Downloaded	2012-07-26 00:00:17	2012-07-26
1101	6	165.475	2012	7	26	12:00:58	39.6712	-81.3839	Working	Alive	Downloaded	2012-07-26 12:00:58	2012-07-26
1102	6	165.475	2012	7	29	03:00:16	39.6736	-81.3858	Working	Alive	Downloaded	2012-07-29 03:00:16	2012-07-29
1103	6	165.475	2012	7	29	03:00:52	39.6737	-81.3859	Working	Alive	Downloaded	2012-07-29 03:00:52	2012-07-29
1104	6	165.475	2012	7	30	04:00:14	39.6654	-81.3812	Working	Alive	Downloaded	2012-07-30 04:00:14	2012-07-30
1105	6	165.475	2012	7	30	04:00:49	39.6652	-81.381	Working	Alive	Downloaded	2012-07-30 04:00:49	2012-07-30
1106	6	165.475	2012	7	31	05:01:01	39.6645	-81.357	Working	Alive	Downloaded	2012-07-31 05:01:01	2012-07-31
1107	6	165.475	2012	7	31	17:00:51	39.6644	-81.357	Working	Alive	Downloaded	2012-07-31 17:00:51	2012-07-31
1108	6	165.475	2012	8	1	06:00:54	39.6636	-81.3775	Working	Alive	Downloaded	2012-08-01 06:00:54	2012-08-01
1109	6	165.475	2012	8	1	18:01:21	39.6602	-81.3787	Working	Alive	Downloaded	2012-08-01 18:01:21	2012-08-01
1110	6	165.475	2012	8	2	07:01:37	39.6645	-81.3845	Working	Alive	Downloaded	2012-08-02 07:01:37	2012-08-02
1111	6	165.475	2012	8	3	08:02:01	39.671	-81.3835	Working	Alive	Downloaded	2012-08-03 08:02:01	2012-08-03
1112	6	165.475	2012	8	3	20:01:03	39.6699	-81.3847	Working	Alive	Downloaded	2012-08-03 20:01:03	2012-08-03
1113	6	165.475	2012	8	4	09:00:37	39.6634	-81.3827	Working	Alive	Downloaded	2012-08-04 09:00:37	2012-08-04
1114	6	165.475	2012	8	4	21:00:51	39.6675	-81.382	Working	Alive	Downloaded	2012-08-04 21:00:51	2012-08-04
1115	6	165.475	2012	8	5	10:01:06	39.6634	-81.3827	Working	Alive	Downloaded	2012-08-05 10:01:06	2012-08-05
1116	6	165.475	2012	8	6	11:01:00	39.6647	-81.4147	Working	Alive	Downloaded	2012-08-06 11:01:00	2012-08-06
1117	6	165.475	2012	8	6	23:01:04	39.6658	-81.4211	Working	Alive	Downloaded	2012-08-06 23:01:04	2012-08-06
1118	6	165.475	2012	8	7	12:01:06	39.6693	-81.4343	Working	Alive	Downloaded	2012-08-07 12:01:06	2012-08-07
1119	6	165.475	2012	8	8	01:00:36	39.6784	-81.43	Working	Alive	Downloaded	2012-08-08 01:00:36	2012-08-08
1120	6	165.475	2012	8	8	13:01:04	39.6731	-81.4273	Working	Alive	Downloaded	2012-08-08 13:01:04	2012-08-08
1121	6	165.475	2012	8	9	02:00:36	39.6656	-81.4359	Working	Alive	Downloaded	2012-08-09 02:00:36	2012-08-09
1122	6	165.475	2012	8	10	15:01:56	39.6622	-81.4046	Working	Alive	Downloaded	2012-08-10 15:01:56	2012-08-10
1123	6	165.475	2012	8	11	04:00:36	39.6646	-81.4143	Working	Alive	Downloaded	2012-08-11 04:00:36	2012-08-11
1124	6	165.475	2012	8	12	05:01:01	39.6762	-81.4095	Working	Alive	Downloaded	2012-08-12 05:01:01	2012-08-12
1125	6	165.475	2012	8	12	17:01:03	39.6727	-81.3951	Working	Alive	Downloaded	2012-08-12 17:01:03	2012-08-12
1126	6	165.475	2012	8	13	06:01:07	39.6661	-81.4011	Working	Alive	Downloaded	2012-08-13 06:01:07	2012-08-13
1127	6	165.475	2012	8	13	18:00:52	39.6642	-81.4049	Working	Alive	Downloaded	2012-08-13 18:00:52	2012-08-13
1128	6	165.475	2012	8	14	07:00:54	39.6669	-81.4041	Working	Alive	Downloaded	2012-08-14 07:00:54	2012-08-14
1129	6	165.475	2012	8	14	19:01:22	39.6648	-81.423	Working	Alive	Downloaded	2012-08-14 19:01:22	2012-08-14
1130	6	165.475	2012	8	15	08:00:54	39.681	-81.4344	Working	Alive	Downloaded	2012-08-15 08:00:54	2012-08-15
1131	6	165.475	2012	8	15	20:01:22	39.677	-81.443	Working	Alive	Downloaded	2012-08-15 20:01:22	2012-08-15
1132	6	165.475	2012	8	16	09:01:40	39.6804	-81.43	Working	Alive	Downloaded	2012-08-16 09:01:40	2012-08-16
1133	6	165.475	2012	8	16	21:00:58	39.6794	-81.4279	Working	Alive	Downloaded	2012-08-16 21:00:58	2012-08-16
1134	6	165.475	2012	8	17	22:01:55	39.6635	-81.4203	Working	Alive	Downloaded	2012-08-17 22:01:55	2012-08-17
1135	6	165.475	2012	8	18	11:01:59	39.6631	-81.4167	Working	Alive	Downloaded	2012-08-18 11:01:59	2012-08-18
1136	6	165.475	2012	8	18	23:01:22	39.6637	-81.4174	Working	Alive	Downloaded	2012-08-18 23:01:22	2012-08-18
1137	6	165.475	2012	8	19	00:00:21	39.6638	-81.4174	Working	Alive	Downloaded	2012-08-19 00:00:21	2012-08-19
1138	6	165.475	2012	8	19	12:00:52	39.6843	-81.4087	Working	Alive	Downloaded	2012-08-19 12:00:52	2012-08-19
1139	6	165.475	2012	8	20	01:00:54	39.6796	-81.4122	Working	Alive	Downloaded	2012-08-20 01:00:54	2012-08-20
1140	6	165.475	2012	8	20	13:00:52	39.6753	-81.4102	Working	Alive	Downloaded	2012-08-20 13:00:52	2012-08-20
1141	6	165.475	2012	8	21	02:01:56	39.6582	-81.4168	Working	Alive	Downloaded	2012-08-21 02:01:56	2012-08-21
1142	6	165.475	2012	8	22	03:01:31	39.6685	-81.4205	Working	Alive	Downloaded	2012-08-22 03:01:31	2012-08-22
1143	6	165.475	2012	8	23	04:00:14	39.6742	-81.428	Working	Alive	Downloaded	2012-08-23 04:00:14	2012-08-23
1144	6	165.475	2012	8	23	04:00:49	39.6742	-81.4279	Working	Alive	Downloaded	2012-08-23 04:00:49	2012-08-23
1145	6	165.475	2012	8	23	16:01:22	39.6781	-81.433	Working	Alive	Downloaded	2012-08-23 16:01:22	2012-08-23
1146	6	165.475	2012	8	24	05:01:00	39.6839	-81.441	Working	Alive	Downloaded	2012-08-24 05:01:00	2012-08-24
1147	6	165.475	2012	8	24	17:01:22	39.6817	-81.4232	Working	Alive	Downloaded	2012-08-24 17:01:22	2012-08-24
1148	6	165.475	2012	8	26	07:00:17	39.6615	-81.386	Working	Alive	Downloaded	2012-08-26 07:00:17	2012-08-26
1149	6	165.475	2012	8	26	07:00:59	39.6614	-81.3859	Working	Alive	Downloaded	2012-08-26 07:00:59	2012-08-26
1150	6	165.475	2012	8	27	08:00:15	39.6625	-81.3761	No Download	Alive	Downloaded	2012-08-27 08:00:15	2012-08-27
1151	6	165.475	2012	8	27	08:00:49	39.6627	-81.3762	Working	Alive	Downloaded	2012-08-27 08:00:49	2012-08-27
1334	8	165.58	2012	1	20	04:00:47	39.658	-81.3857	Working	Alive	Downloaded	2012-01-20 04:00:47	2012-01-20
1335	8	165.58	2012	1	22	06:01:17	39.6589	-81.3794	Working	Alive	Downloaded	2012-01-22 06:01:17	2012-01-22
1336	8	165.58	2012	1	22	18:00:35	39.6642	-81.3918	Working	Alive	Downloaded	2012-01-22 18:00:35	2012-01-22
1337	8	165.58	2012	1	23	19:01:03	39.6828	-81.4087	Working	Alive	Downloaded	2012-01-23 19:01:03	2012-01-23
1338	8	165.58	2012	1	24	20:02:03	39.6595	-81.3814	Working	Alive	Downloaded	2012-01-24 20:02:03	2012-01-24
1339	8	165.58	2012	1	25	09:00:37	39.6581	-81.3932	Working	Alive	Downloaded	2012-01-25 09:00:37	2012-01-25
1340	8	165.58	2012	1	25	21:01:05	39.6552	-81.4012	Working	Alive	Downloaded	2012-01-25 21:01:05	2012-01-25
1341	8	165.58	2012	1	26	22:01:24	39.671	-81.4034	Working	Alive	Downloaded	2012-01-26 22:01:24	2012-01-26
1342	8	165.58	2012	1	27	11:01:07	39.675	-81.3982	Working	Alive	Downloaded	2012-01-27 11:01:07	2012-01-27
1343	8	165.58	2012	1	27	23:01:59	39.6752	-81.4081	Working	Alive	Downloaded	2012-01-27 23:01:59	2012-01-27
1344	8	165.58	2012	1	28	12:00:38	39.668	-81.4153	Working	Alive	Downloaded	2012-01-28 12:00:38	2012-01-28
1345	8	165.58	2012	1	29	01:00:38	39.6827	-81.4087	Working	Alive	Downloaded	2012-01-29 01:00:38	2012-01-29
1346	8	165.58	2012	1	29	13:01:23	39.6752	-81.4023	Working	Alive	Downloaded	2012-01-29 13:01:23	2012-01-29
1347	8	165.58	2012	1	30	14:00:14	39.6642	-81.3919	Working	Alive	Downloaded	2012-01-30 14:00:14	2012-01-30
1348	8	165.58	2012	1	30	14:00:52	39.6641	-81.3918	Working	Alive	Downloaded	2012-01-30 14:00:52	2012-01-30
1349	8	165.58	2012	1	31	03:00:38	39.6612	-81.3897	Working	Alive	Downloaded	2012-01-31 03:00:38	2012-01-31
1350	8	165.58	2012	1	31	15:01:29	39.6602	-81.395	Working	Alive	Downloaded	2012-01-31 15:01:29	2012-01-31
1351	8	165.58	2012	2	1	16:00:14	39.6669	-81.4064	Working	Alive	Downloaded	2012-02-01 16:00:14	2012-02-01
1352	8	165.58	2012	2	1	16:00:52	39.6669	-81.4064	Working	Alive	Downloaded	2012-02-01 16:00:52	2012-02-01
1353	8	165.58	2012	2	2	05:01:09	39.6774	-81.4165	Working	Alive	Downloaded	2012-02-02 05:01:09	2012-02-02
1354	8	165.58	2012	2	2	17:01:30	39.6838	-81.409	Working	Alive	Downloaded	2012-02-02 17:01:30	2012-02-02
1355	8	165.58	2012	2	3	06:00:38	39.6718	-81.4153	Working	Alive	Downloaded	2012-02-03 06:00:38	2012-02-03
1356	8	165.58	2012	2	3	18:01:24	39.6599	-81.4113	Working	Alive	Downloaded	2012-02-03 18:01:24	2012-02-03
1357	8	165.58	2012	2	4	07:00:37	39.6638	-81.4034	Working	Alive	Downloaded	2012-02-04 07:00:37	2012-02-04
1358	8	165.58	2012	2	4	19:01:24	39.6672	-81.4062	Working	Alive	Downloaded	2012-02-04 19:01:24	2012-02-04
1359	8	165.58	2012	2	5	20:02:04	39.6729	-81.3962	Working	Alive	Downloaded	2012-02-05 20:02:04	2012-02-05
1360	8	165.58	2012	2	6	21:01:03	39.6574	-81.4043	Working	Alive	Downloaded	2012-02-06 21:01:03	2012-02-06
1361	8	165.58	2012	2	7	22:01:22	39.6771	-81.42	Working	Alive	Downloaded	2012-02-07 22:01:22	2012-02-07
1362	8	165.58	2012	2	8	11:01:02	39.6745	-81.4006	Working	Alive	Downloaded	2012-02-08 11:01:02	2012-02-08
1363	8	165.58	2012	2	8	23:00:59	39.6778	-81.4201	Working	Alive	Downloaded	2012-02-08 23:00:59	2012-02-08
1364	8	165.58	2012	2	9	00:00:15	39.6771	-81.42	Working	Alive	Downloaded	2012-02-09 00:00:15	2012-02-09
1365	8	165.58	2012	2	9	12:00:59	39.6783	-81.4082	Working	Alive	Downloaded	2012-02-09 12:00:59	2012-02-09
1366	8	165.58	2012	2	10	01:00:38	39.6774	-81.42	Working	Alive	Downloaded	2012-02-10 01:00:38	2012-02-10
1367	8	165.58	2012	2	10	13:00:36	39.6679	-81.4155	Working	Alive	Downloaded	2012-02-10 13:00:36	2012-02-10
1368	8	165.58	2012	2	11	02:01:02	39.6614	-81.3899	Working	Alive	Downloaded	2012-02-11 02:01:02	2012-02-11
1369	8	165.58	2012	2	12	15:00:19	39.6782	-81.4092	Working	Alive	Downloaded	2012-02-12 15:00:19	2012-02-12
1370	8	165.58	2012	2	12	15:00:58	39.6782	-81.4093	Working	Alive	Downloaded	2012-02-12 15:00:58	2012-02-12
1371	8	165.58	2012	2	13	04:01:08	39.6662	-81.4033	Working	Alive	Downloaded	2012-02-13 04:01:08	2012-02-13
1372	8	165.58	2012	2	13	16:01:24	39.658	-81.4033	Working	Alive	Downloaded	2012-02-13 16:01:24	2012-02-13
1373	8	165.58	2012	2	14	05:01:56	39.6651	-81.3846	Working	Alive	Downloaded	2012-02-14 05:01:56	2012-02-14
1374	8	165.58	2012	2	15	06:00:15	39.6721	-81.4088	Working	Alive	Downloaded	2012-02-15 06:00:15	2012-02-15
1375	8	165.58	2012	2	15	06:00:51	39.6721	-81.4084	Working	Alive	Downloaded	2012-02-15 06:00:51	2012-02-15
1376	8	165.58	2012	2	15	18:01:23	39.6644	-81.4058	Working	Alive	Downloaded	2012-02-15 18:01:23	2012-02-15
1377	8	165.58	2012	2	16	07:01:11	39.6719	-81.4115	Working	Alive	Downloaded	2012-02-16 07:01:11	2012-02-16
1378	8	165.58	2012	2	16	19:01:00	39.6722	-81.4079	Working	Alive	Downloaded	2012-02-16 19:01:00	2012-02-16
1379	8	165.58	2012	2	17	08:01:08	39.6781	-81.4019	Working	Alive	Downloaded	2012-02-17 08:01:08	2012-02-17
1380	8	165.58	2012	2	17	20:00:54	39.6737	-81.3915	Working	Alive	Downloaded	2012-02-17 20:00:54	2012-02-17
1381	8	165.58	2012	2	18	21:01:03	39.6648	-81.4062	Working	Alive	Downloaded	2012-02-18 21:01:03	2012-02-18
1382	8	165.58	2012	2	19	10:01:40	39.6582	-81.3995	Working	Alive	Downloaded	2012-02-19 10:01:40	2012-02-19
1383	8	165.58	2012	2	19	22:00:36	39.6666	-81.3998	Working	Alive	Downloaded	2012-02-19 22:00:36	2012-02-19
1384	8	165.58	2012	2	20	11:00:38	39.6665	-81.3931	Working	Alive	Downloaded	2012-02-20 11:00:38	2012-02-20
1385	8	165.58	2012	2	20	23:00:36	39.6574	-81.4045	Working	Alive	Downloaded	2012-02-20 23:00:36	2012-02-20
1386	8	165.58	2012	2	21	00:00:19	39.6572	-81.4042	Working	Alive	Downloaded	2012-02-21 00:00:19	2012-02-21
1387	8	165.58	2012	2	21	12:00:54	39.682	-81.4092	Working	Alive	Downloaded	2012-02-21 12:00:54	2012-02-21
1388	8	165.58	2012	2	22	01:00:38	39.6757	-81.4041	Working	Alive	Downloaded	2012-02-22 01:00:38	2012-02-22
1389	8	165.58	2012	2	23	02:00:14	39.665	-81.3909	Working	Alive	Downloaded	2012-02-23 02:00:14	2012-02-23
1390	8	165.58	2012	2	23	02:00:51	39.6651	-81.3909	Working	Alive	Downloaded	2012-02-23 02:00:51	2012-02-23
1391	8	165.58	2012	2	23	14:00:59	39.6628	-81.3941	Working	Alive	Downloaded	2012-02-23 14:00:59	2012-02-23
1392	8	165.58	2012	2	24	15:01:03	39.6645	-81.404	Working	Alive	Downloaded	2012-02-24 15:01:03	2012-02-24
1393	8	165.58	2012	2	25	04:00:38	39.67	-81.4044	Working	Alive	Downloaded	2012-02-25 04:00:38	2012-02-25
1394	8	165.58	2012	2	25	16:01:24	39.6751	-81.3988	Working	Alive	Downloaded	2012-02-25 16:01:24	2012-02-25
1395	8	165.58	2012	2	26	05:00:56	39.6609	-81.3831	Working	Alive	Downloaded	2012-02-26 05:00:56	2012-02-26
1396	8	165.58	2012	2	26	17:00:35	39.6628	-81.4041	Working	Alive	Downloaded	2012-02-26 17:00:35	2012-02-26
1397	8	165.58	2012	2	27	06:01:37	39.6687	-81.4033	Working	Alive	Downloaded	2012-02-27 06:01:37	2012-02-27
1398	8	165.58	2012	2	27	18:00:35	39.6784	-81.3963	Working	Alive	Downloaded	2012-02-27 18:00:35	2012-02-27
1399	8	165.58	2012	2	28	07:00:51	39.6844	-81.4159	Working	Alive	Downloaded	2012-02-28 07:00:51	2012-02-28
1400	8	165.58	2012	2	28	19:00:59	39.673	-81.3904	Working	Alive	Downloaded	2012-02-28 19:00:59	2012-02-28
1401	8	165.58	2012	2	29	20:00:58	39.6738	-81.4111	Working	Alive	Downloaded	2012-02-29 20:00:58	2012-02-29
1402	8	165.58	2012	3	1	09:00:38	39.666	-81.4133	Working	Alive	Downloaded	2012-03-01 09:00:38	2012-03-01
1403	8	165.58	2012	3	2	10:01:04	39.6617	-81.3896	Working	Alive	Downloaded	2012-03-02 10:01:04	2012-03-02
1404	8	165.58	2012	3	2	22:00:36	39.6566	-81.4028	Working	Alive	Downloaded	2012-03-02 22:00:36	2012-03-02
1405	8	165.58	2012	3	3	11:00:39	39.667	-81.4063	Working	Alive	Downloaded	2012-03-03 11:00:39	2012-03-03
1406	8	165.58	2012	3	3	23:01:29	39.6676	-81.4189	Working	Alive	Downloaded	2012-03-03 23:01:29	2012-03-03
1407	8	165.58	2012	3	4	00:01:36	39.6648	-81.4124	Working	Alive	Downloaded	2012-03-04 00:01:36	2012-03-04
1408	8	165.58	2012	3	4	12:01:29	39.6664	-81.3932	Working	Alive	Downloaded	2012-03-04 12:01:29	2012-03-04
1409	8	165.58	2012	3	5	01:00:38	39.6615	-81.3895	Working	Alive	Downloaded	2012-03-05 01:00:38	2012-03-05
1410	8	165.58	2012	3	5	13:01:06	39.6583	-81.3932	Working	Alive	Downloaded	2012-03-05 13:01:06	2012-03-05
1411	8	165.58	2012	3	6	02:00:37	39.6704	-81.4023	Working	Alive	Downloaded	2012-03-06 02:00:37	2012-03-06
1412	8	165.58	2012	3	6	14:00:35	39.6785	-81.3968	Working	Alive	Downloaded	2012-03-06 14:00:35	2012-03-06
1413	8	165.58	2012	3	7	03:01:00	39.6645	-81.3923	Working	Alive	Downloaded	2012-03-07 03:01:00	2012-03-07
1414	8	165.58	2012	3	7	15:01:00	39.6625	-81.3957	Working	Alive	Downloaded	2012-03-07 15:01:00	2012-03-07
1415	8	165.58	2012	3	8	04:01:02	39.6626	-81.3961	Working	Alive	Downloaded	2012-03-08 04:01:02	2012-03-08
1416	8	165.58	2012	3	8	16:01:04	39.6659	-81.4067	Working	Alive	Downloaded	2012-03-08 16:01:04	2012-03-08
1417	8	165.58	2012	3	9	05:00:38	39.666	-81.4051	Working	Alive	Downloaded	2012-03-09 05:00:38	2012-03-09
1418	8	165.58	2012	3	9	17:00:36	39.6699	-81.4061	Working	Alive	Downloaded	2012-03-09 17:00:36	2012-03-09
1419	8	165.58	2012	3	10	06:00:38	39.6824	-81.4082	Working	Alive	Downloaded	2012-03-10 06:00:38	2012-03-10
1420	8	165.58	2012	3	10	18:00:35	39.6825	-81.4081	Working	Alive	Downloaded	2012-03-10 18:00:35	2012-03-10
1421	8	165.58	2012	3	11	19:01:04	39.6553	-81.3886	Working	Alive	Downloaded	2012-03-11 19:01:04	2012-03-11
1422	8	165.58	2012	3	12	08:01:08	39.6638	-81.3851	Working	Alive	Downloaded	2012-03-12 08:01:08	2012-03-12
1423	8	165.58	2012	3	13	21:00:15	39.6757	-81.4171	Working	Alive	Downloaded	2012-03-13 21:00:15	2012-03-13
1424	8	165.58	2012	3	13	21:00:47	39.6757	-81.4171	Working	Alive	Downloaded	2012-03-13 21:00:47	2012-03-13
1425	8	165.58	2012	3	14	10:01:08	39.6593	-81.4017	Working	Alive	Downloaded	2012-03-14 10:01:08	2012-03-14
1426	8	165.58	2012	3	14	22:01:30	39.6638	-81.4203	Working	Alive	Downloaded	2012-03-14 22:01:30	2012-03-14
1427	8	165.58	2012	3	15	11:00:38	39.6751	-81.3989	Working	Alive	Downloaded	2012-03-15 11:00:38	2012-03-15
1428	8	165.58	2012	3	15	23:00:35	39.6658	-81.4031	Working	Alive	Downloaded	2012-03-15 23:00:35	2012-03-15
1429	8	165.58	2012	3	16	00:00:18	39.6599	-81.4004	Working	Alive	Downloaded	2012-03-16 00:00:18	2012-03-16
1430	8	165.58	2012	3	16	12:00:35	39.6689	-81.4051	Working	Alive	Downloaded	2012-03-16 12:00:35	2012-03-16
1431	8	165.58	2012	3	17	01:00:38	39.6689	-81.4062	Working	Alive	Downloaded	2012-03-17 01:00:38	2012-03-17
1432	8	165.58	2012	3	17	13:01:00	39.6599	-81.4003	Working	Alive	Downloaded	2012-03-17 13:01:00	2012-03-17
1433	8	165.58	2012	3	18	02:00:38	39.6667	-81.4065	Working	Alive	Downloaded	2012-03-18 02:00:38	2012-03-18
1434	8	165.58	2012	3	18	14:00:35	39.6668	-81.4061	Working	Alive	Downloaded	2012-03-18 14:00:35	2012-03-18
1435	8	165.58	2012	3	19	03:01:08	39.6699	-81.4044	Working	Alive	Downloaded	2012-03-19 03:01:08	2012-03-19
1436	8	165.58	2012	3	21	05:00:28	39.6717	-81.4084	Working	Alive	Downloaded	2012-03-21 05:00:28	2012-03-21
1437	8	165.58	2012	3	21	05:00:52	39.6716	-81.4081	Working	Alive	Downloaded	2012-03-21 05:00:52	2012-03-21
1438	8	165.58	2012	3	22	06:01:21	39.6587	-81.4004	Working	Alive	Downloaded	2012-03-22 06:01:21	2012-03-22
1439	8	165.58	2012	3	22	18:00:36	39.6693	-81.4058	Working	Alive	Downloaded	2012-03-22 18:00:36	2012-03-22
1440	8	165.58	2012	3	23	07:01:37	39.6593	-81.4011	Working	Alive	Downloaded	2012-03-23 07:01:37	2012-03-23
1441	8	165.58	2012	3	23	19:01:29	39.6651	-81.3944	Working	Alive	Downloaded	2012-03-23 19:01:29	2012-03-23
1442	8	165.58	2012	3	24	08:00:55	39.6575	-81.3997	Working	Alive	Downloaded	2012-03-24 08:00:55	2012-03-24
1443	8	165.58	2012	3	24	20:00:35	39.6713	-81.4071	Working	Alive	Downloaded	2012-03-24 20:00:35	2012-03-24
1444	8	165.58	2012	3	25	09:01:31	39.659	-81.4017	Working	Alive	Downloaded	2012-03-25 09:01:31	2012-03-25
1445	8	165.58	2012	3	25	21:00:35	39.6659	-81.4041	Working	Alive	Downloaded	2012-03-25 21:00:35	2012-03-25
1446	8	165.58	2012	3	26	10:00:38	39.6751	-81.3988	Working	Alive	Downloaded	2012-03-26 10:00:38	2012-03-26
1447	8	165.58	2012	3	26	22:01:05	39.6737	-81.413	Working	Alive	Downloaded	2012-03-26 22:01:05	2012-03-26
1448	8	165.58	2012	3	27	23:01:21	39.6582	-81.4038	Working	Alive	Downloaded	2012-03-27 23:01:21	2012-03-27
1449	8	165.58	2012	3	28	00:01:05	39.6623	-81.4027	Working	Alive	Downloaded	2012-03-28 00:01:05	2012-03-28
1450	8	165.58	2012	3	28	12:00:35	39.6679	-81.4162	Working	Alive	Downloaded	2012-03-28 12:00:35	2012-03-28
1451	8	165.58	2012	3	29	01:00:35	39.6826	-81.4129	Working	Alive	Downloaded	2012-03-29 01:00:35	2012-03-29
1452	8	165.58	2012	3	29	13:01:04	39.6752	-81.3987	Working	Alive	Downloaded	2012-03-29 13:01:04	2012-03-29
1453	8	165.58	2012	3	30	02:01:25	39.6607	-81.3824	Working	Alive	Downloaded	2012-03-30 02:01:25	2012-03-30
1454	8	165.58	2012	3	30	14:00:36	39.6579	-81.4002	Working	Alive	Downloaded	2012-03-30 14:00:36	2012-03-30
1455	8	165.58	2012	3	31	15:01:04	39.6839	-81.4138	Working	Alive	Downloaded	2012-03-31 15:01:04	2012-03-31
1456	8	165.58	2012	4	1	04:00:38	39.6661	-81.4096	Working	Alive	Downloaded	2012-04-01 04:00:38	2012-04-01
1457	8	165.58	2012	4	2	05:01:53	39.6797	-81.4003	Working	Alive	Downloaded	2012-04-02 05:01:53	2012-04-02
1458	8	165.58	2012	4	2	17:01:36	39.6858	-81.4131	Working	Alive	Downloaded	2012-04-02 17:01:36	2012-04-02
1459	8	165.58	2012	4	3	06:00:38	39.673	-81.4159	Working	Alive	Downloaded	2012-04-03 06:00:38	2012-04-03
1460	8	165.58	2012	4	3	18:01:05	39.6669	-81.4079	Working	Alive	Downloaded	2012-04-03 18:01:05	2012-04-03
1461	8	165.58	2012	4	4	19:01:04	39.6636	-81.3915	Working	Alive	Downloaded	2012-04-04 19:01:04	2012-04-04
1462	8	165.58	2012	4	5	08:02:07	39.6605	-81.3853	Working	Alive	Downloaded	2012-04-05 08:02:07	2012-04-05
1463	8	165.58	2012	4	6	09:01:33	39.6626	-81.3919	Working	Alive	Downloaded	2012-04-06 09:01:33	2012-04-06
1464	8	165.58	2012	4	6	21:00:59	39.6778	-81.4112	Working	Alive	Downloaded	2012-04-06 21:00:59	2012-04-06
1465	8	165.58	2012	4	7	10:00:38	39.6669	-81.4063	Working	Alive	Downloaded	2012-04-07 10:00:38	2012-04-07
1466	8	165.58	2012	4	7	22:00:36	39.6617	-81.4057	Working	Alive	Downloaded	2012-04-07 22:00:36	2012-04-07
1467	8	165.58	2012	4	8	11:01:08	39.6527	-81.3971	Working	Alive	Downloaded	2012-04-08 11:01:08	2012-04-08
1468	8	165.58	2012	4	9	00:00:39	39.6689	-81.3989	Working	Alive	Downloaded	2012-04-09 00:00:39	2012-04-09
1469	8	165.58	2012	4	9	12:00:53	39.6631	-81.3934	Working	Alive	Downloaded	2012-04-09 12:00:53	2012-04-09
1470	8	165.58	2012	4	10	01:01:01	39.6624	-81.3891	Working	Alive	Downloaded	2012-04-10 01:01:01	2012-04-10
1471	8	165.58	2012	4	10	13:00:53	39.6626	-81.3895	Working	Alive	Downloaded	2012-04-10 13:00:53	2012-04-10
1472	8	165.58	2012	4	11	02:00:38	39.6589	-81.4006	Working	Alive	Downloaded	2012-04-11 02:00:38	2012-04-11
1473	8	165.58	2012	4	11	14:00:36	39.6677	-81.4155	Working	Alive	Downloaded	2012-04-11 14:00:36	2012-04-11
1474	8	165.58	2012	4	12	03:00:37	39.6748	-81.4156	Working	Alive	Downloaded	2012-04-12 03:00:37	2012-04-12
1475	8	165.58	2012	4	12	15:00:36	39.6826	-81.4091	Working	Alive	Downloaded	2012-04-12 15:00:36	2012-04-12
1476	8	165.58	2012	4	13	04:01:07	39.6705	-81.4048	Working	Alive	Downloaded	2012-04-13 04:01:07	2012-04-13
1477	8	165.58	2012	4	13	16:00:54	39.6656	-81.3913	Working	Alive	Downloaded	2012-04-13 16:00:54	2012-04-13
1478	8	165.58	2012	4	14	05:01:08	39.6735	-81.3929	Working	Alive	Downloaded	2012-04-14 05:01:08	2012-04-14
1479	8	165.58	2012	4	14	17:01:54	39.6729	-81.3979	Working	Alive	Downloaded	2012-04-14 17:01:54	2012-04-14
1480	8	165.58	2012	4	15	06:01:56	39.6784	-81.3969	Working	Alive	Downloaded	2012-04-15 06:01:56	2012-04-15
1481	8	165.58	2012	4	15	18:01:06	39.6754	-81.4029	Working	Alive	Downloaded	2012-04-15 18:01:06	2012-04-15
1482	8	165.58	2012	4	16	07:00:38	39.6784	-81.4069	Working	Alive	Downloaded	2012-04-16 07:00:38	2012-04-16
1483	8	165.58	2012	4	16	19:01:04	39.6754	-81.4121	Working	Alive	Downloaded	2012-04-16 19:01:04	2012-04-16
1484	8	165.58	2012	4	17	08:01:08	39.6621	-81.4023	Working	Alive	Downloaded	2012-04-17 08:01:08	2012-04-17
1485	8	165.58	2012	4	17	20:02:07	39.6555	-81.4037	Working	Alive	Downloaded	2012-04-17 20:02:07	2012-04-17
1486	8	165.58	2012	4	18	09:00:38	39.6634	-81.3909	Working	Alive	Downloaded	2012-04-18 09:00:38	2012-04-18
1487	8	165.58	2012	4	18	21:01:29	39.6689	-81.3949	Working	Alive	Downloaded	2012-04-18 21:01:29	2012-04-18
1488	8	165.58	2012	4	19	10:00:38	39.6668	-81.4055	Working	Alive	Downloaded	2012-04-19 10:00:38	2012-04-19
1489	8	165.58	2012	4	19	22:00:36	39.6668	-81.4065	Working	Alive	Downloaded	2012-04-19 22:00:36	2012-04-19
1490	8	165.58	2012	4	20	11:01:08	39.6671	-81.407	Working	Alive	Downloaded	2012-04-20 11:01:08	2012-04-20
1491	8	165.58	2012	4	20	23:01:05	39.675	-81.4177	Working	Alive	Downloaded	2012-04-20 23:01:05	2012-04-20
1492	8	165.58	2012	4	21	12:00:38	39.6837	-81.4119	Working	Alive	Downloaded	2012-04-21 12:00:38	2012-04-21
1493	8	165.58	2012	4	22	01:00:38	39.6844	-81.4071	Working	Alive	Downloaded	2012-04-22 01:00:38	2012-04-22
1494	8	165.58	2012	4	23	02:00:14	39.6579	-81.4009	Working	Alive	Downloaded	2012-04-23 02:00:14	2012-04-23
1495	8	165.58	2012	4	23	02:00:52	39.6579	-81.4008	Working	Alive	Downloaded	2012-04-23 02:00:52	2012-04-23
1496	8	165.58	2012	4	23	14:01:54	39.667	-81.4064	Working	Alive	Downloaded	2012-04-23 14:01:54	2012-04-23
1497	8	165.58	2012	4	24	03:00:37	39.6759	-81.3974	Working	Alive	Downloaded	2012-04-24 03:00:37	2012-04-24
1498	8	165.58	2012	4	25	04:00:16	39.6693	-81.3937	Working	Alive	Downloaded	2012-04-25 04:00:16	2012-04-25
1499	8	165.58	2012	4	25	04:00:51	39.6696	-81.3936	Working	Alive	Downloaded	2012-04-25 04:00:51	2012-04-25
1500	8	165.58	2012	4	25	16:00:36	39.6591	-81.386	Working	Alive	Downloaded	2012-04-25 16:00:36	2012-04-25
1501	8	165.58	2012	4	26	17:01:57	39.682	-81.4173	Working	Alive	Downloaded	2012-04-26 17:01:57	2012-04-26
1502	8	165.58	2012	4	27	06:00:38	39.6819	-81.4174	Working	Alive	Downloaded	2012-04-27 06:00:38	2012-04-27
1503	8	165.58	2012	4	28	07:01:03	39.6818	-81.4173	Working	Alive	Downloaded	2012-04-28 07:01:03	2012-04-28
1504	8	165.58	2012	4	28	19:00:35	39.6819	-81.4174	Working	Alive	Downloaded	2012-04-28 19:00:35	2012-04-28
1505	8	165.58	2012	4	29	08:01:32	39.6637	-81.4154	Working	Alive	Downloaded	2012-04-29 08:01:32	2012-04-29
1506	8	165.58	2012	4	30	09:01:20	39.6775	-81.4007	Working	Alive	Downloaded	2012-04-30 09:01:20	2012-04-30
1507	8	165.58	2012	4	30	21:00:54	39.666	-81.3918	Working	Alive	Downloaded	2012-04-30 21:00:54	2012-04-30
1508	8	165.58	2012	5	1	10:01:01	39.659	-81.4015	Working	Alive	Downloaded	2012-05-01 10:01:01	2012-05-01
1509	8	165.58	2012	5	2	11:01:57	39.6662	-81.4035	Working	Alive	Downloaded	2012-05-02 11:01:57	2012-05-02
1510	8	165.58	2012	5	2	23:00:52	39.6567	-81.4039	Working	Alive	Downloaded	2012-05-02 23:00:52	2012-05-02
1511	8	165.58	2012	5	3	00:00:18	39.6563	-81.4023	Working	Alive	Downloaded	2012-05-03 00:00:18	2012-05-03
1512	8	165.58	2012	5	3	12:00:36	39.6741	-81.4032	Working	Alive	Downloaded	2012-05-03 12:00:36	2012-05-03
1513	8	165.58	2012	5	4	01:00:38	39.6804	-81.4004	Working	Alive	Downloaded	2012-05-04 01:00:38	2012-05-04
1514	8	165.58	2012	5	4	13:00:35	39.66	-81.3914	Working	Alive	Downloaded	2012-05-04 13:00:35	2012-05-04
1515	8	165.58	2012	5	5	02:01:02	39.672	-81.4077	Working	Alive	Downloaded	2012-05-05 02:01:02	2012-05-05
1516	8	165.58	2012	5	5	14:00:35	39.6639	-81.4208	Working	Alive	Downloaded	2012-05-05 14:00:35	2012-05-05
1517	8	165.58	2012	5	6	03:00:37	39.6747	-81.4087	Working	Alive	Downloaded	2012-05-06 03:00:37	2012-05-06
1518	8	165.58	2012	5	7	04:01:21	39.6696	-81.3979	Working	Alive	Downloaded	2012-05-07 04:01:21	2012-05-07
1519	8	165.58	2012	5	7	16:00:59	39.6657	-81.3928	Working	Alive	Downloaded	2012-05-07 16:00:59	2012-05-07
1520	8	165.58	2012	5	8	17:01:03	39.6665	-81.414	Working	Alive	Downloaded	2012-05-08 17:01:03	2012-05-08
1521	8	165.58	2012	5	9	06:00:38	39.6759	-81.4188	Working	Alive	Downloaded	2012-05-09 06:00:38	2012-05-09
1522	8	165.58	2012	5	9	18:00:59	39.6689	-81.4055	Working	Alive	Downloaded	2012-05-09 18:00:59	2012-05-09
1523	8	165.58	2012	5	10	07:01:07	39.6633	-81.4138	Working	Alive	Downloaded	2012-05-10 07:01:07	2012-05-10
1524	8	165.58	2012	5	10	19:00:59	39.6676	-81.3957	Working	Alive	Downloaded	2012-05-10 19:00:59	2012-05-10
1525	8	165.58	2012	5	11	08:01:08	39.6799	-81.402	Working	Alive	Downloaded	2012-05-11 08:01:08	2012-05-11
1526	8	165.58	2012	5	12	09:01:03	39.6662	-81.403	Working	Alive	Downloaded	2012-05-12 09:01:03	2012-05-12
1527	8	165.58	2012	5	12	21:01:00	39.6755	-81.4097	Working	Alive	Downloaded	2012-05-12 21:01:00	2012-05-12
1528	8	165.58	2012	5	13	10:00:37	39.6732	-81.4139	Working	Alive	Downloaded	2012-05-13 10:00:37	2012-05-13
1529	8	165.58	2012	5	14	23:00:16	39.6644	-81.412	Working	Alive	Downloaded	2012-05-14 23:00:16	2012-05-14
1530	8	165.58	2012	5	14	23:00:59	39.6645	-81.4118	Working	Alive	Downloaded	2012-05-14 23:00:59	2012-05-14
1531	8	165.58	2012	5	15	00:00:23	39.6644	-81.4119	Working	Alive	Downloaded	2012-05-15 00:00:23	2012-05-15
1532	8	165.58	2012	5	15	12:00:59	39.6637	-81.3829	Working	Alive	Downloaded	2012-05-15 12:00:59	2012-05-15
1533	8	165.58	2012	5	16	01:00:37	39.6723	-81.4034	Working	Alive	Downloaded	2012-05-16 01:00:37	2012-05-16
1534	8	165.58	2012	5	17	02:00:17	39.6725	-81.4039	Working	Alive	Downloaded	2012-05-17 02:00:17	2012-05-17
1535	8	165.58	2012	5	17	02:00:51	39.6727	-81.4041	Working	Alive	Downloaded	2012-05-17 02:00:51	2012-05-17
1536	8	165.58	2012	5	17	14:01:36	39.6651	-81.4069	Working	Alive	Downloaded	2012-05-17 14:01:36	2012-05-17
1537	8	165.58	2012	5	18	03:01:24	39.6714	-81.4123	Working	Alive	Downloaded	2012-05-18 03:01:24	2012-05-18
1538	8	165.58	2012	5	18	15:01:00	39.6644	-81.4036	Working	Alive	Downloaded	2012-05-18 15:01:00	2012-05-18
1539	8	165.58	2012	5	19	04:01:56	39.666	-81.4032	Working	Alive	Downloaded	2012-05-19 04:01:56	2012-05-19
1540	8	165.58	2012	5	19	16:00:59	39.6729	-81.4137	Working	Alive	Downloaded	2012-05-19 16:00:59	2012-05-19
1541	8	165.58	2012	5	20	05:00:38	39.6769	-81.4111	Working	Alive	Downloaded	2012-05-20 05:00:38	2012-05-20
1542	8	165.58	2012	5	20	17:00:59	39.6668	-81.407	Working	Alive	Downloaded	2012-05-20 17:00:59	2012-05-20
1543	8	165.58	2012	5	21	18:01:21	39.6761	-81.4061	Working	Alive	Downloaded	2012-05-21 18:01:21	2012-05-21
1544	8	165.58	2012	5	25	10:00:28	39.6747	-81.399	Working	Alive	Downloaded	2012-05-25 10:00:28	2012-05-25
1545	8	165.58	2012	5	25	10:01:19	39.6747	-81.399	Working	Alive	Downloaded	2012-05-25 10:01:19	2012-05-25
1546	8	165.58	2012	5	26	11:01:03	39.6632	-81.4053	Working	Alive	Downloaded	2012-05-26 11:01:03	2012-05-26
1547	8	165.58	2012	5	26	23:01:52	39.6746	-81.3994	Working	Alive	Downloaded	2012-05-26 23:01:52	2012-05-26
1548	8	165.58	2012	5	29	02:01:19	39.6745	-81.3994	Working	Alive	Downloaded	2012-05-29 02:01:19	2012-05-29
1549	8	165.58	2012	5	29	02:01:48	39.6746	-81.3992	Working	Alive	Downloaded	2012-05-29 02:01:48	2012-05-29
1550	8	165.58	2012	5	29	14:01:30	39.6648	-81.3902	Working	Alive	Downloaded	2012-05-29 14:01:30	2012-05-29
1551	8	165.58	2012	5	30	03:01:27	39.6745	-81.3996	Working	Alive	Downloaded	2012-05-30 03:01:27	2012-05-30
1552	8	165.58	2012	5	30	15:01:25	39.6812	-81.4169	Working	Alive	Downloaded	2012-05-30 15:01:25	2012-05-30
1553	8	165.58	2012	6	1	17:00:17	39.6745	-81.4004	Working	Alive	Downloaded	2012-06-01 17:00:17	2012-06-01
1554	8	165.58	2012	6	1	17:01:27	39.6744	-81.4006	Working	Alive	Downloaded	2012-06-01 17:01:27	2012-06-01
1555	8	165.58	2012	6	2	06:01:06	39.6748	-81.4001	Working	Alive	Downloaded	2012-06-02 06:01:06	2012-06-02
1556	8	165.58	2012	6	3	07:01:45	39.6733	-81.4001	Working	Alive	Downloaded	2012-06-03 07:01:45	2012-06-03
1557	8	165.58	2012	6	4	08:00:57	39.6568	-81.3992	Working	Alive	Downloaded	2012-06-04 08:00:57	2012-06-04
1558	8	165.58	2012	6	5	09:01:33	39.6658	-81.4071	Working	Alive	Downloaded	2012-06-05 09:01:33	2012-06-05
1559	8	165.58	2012	6	6	10:01:03	39.6747	-81.3994	Working	Alive	Downloaded	2012-06-06 10:01:03	2012-06-06
1560	8	165.58	2012	6	7	23:00:58	39.6595	-81.4025	Working	Alive	Downloaded	2012-06-07 23:00:58	2012-06-07
1561	8	165.58	2012	6	8	00:00:34	39.6593	-81.4026	Working	Alive	Downloaded	2012-06-08 00:00:34	2012-06-08
1562	8	165.58	2012	6	8	12:02:05	39.6595	-81.4048	Working	Alive	Downloaded	2012-06-08 12:02:05	2012-06-08
1563	8	165.58	2012	6	9	01:01:11	39.661	-81.4051	Working	Alive	Downloaded	2012-06-09 01:01:11	2012-06-09
1564	8	165.58	2012	6	10	02:00:14	39.6595	-81.4024	Working	Alive	Downloaded	2012-06-10 02:00:14	2012-06-10
1565	8	165.58	2012	6	10	02:00:51	39.6595	-81.4024	Working	Alive	Downloaded	2012-06-10 02:00:51	2012-06-10
1566	8	165.58	2012	6	10	14:01:05	39.6595	-81.4024	Working	Alive	Downloaded	2012-06-10 14:01:05	2012-06-10
1567	8	165.58	2012	6	11	03:01:07	39.678	-81.4184	Working	Alive	Downloaded	2012-06-11 03:01:07	2012-06-11
1568	8	165.58	2012	6	11	15:01:05	39.6594	-81.4022	Working	Alive	Downloaded	2012-06-11 15:01:05	2012-06-11
1569	8	165.58	2012	6	13	05:00:17	39.6628	-81.3971	Working	Alive	Downloaded	2012-06-13 05:00:17	2012-06-13
1570	8	165.58	2012	6	13	05:01:00	39.6628	-81.3971	Working	Alive	Downloaded	2012-06-13 05:01:00	2012-06-13
1571	8	165.58	2012	6	15	07:00:17	39.6682	-81.407	Working	Alive	Downloaded	2012-06-15 07:00:17	2012-06-15
1572	8	165.58	2012	6	15	07:00:51	39.6672	-81.4075	Working	Alive	Downloaded	2012-06-15 07:00:51	2012-06-15
1573	8	165.58	2012	6	15	19:01:00	39.6592	-81.4021	Working	Alive	Downloaded	2012-06-15 19:01:00	2012-06-15
1574	8	165.58	2012	6	16	08:00:37	39.6592	-81.4023	Working	Alive	Downloaded	2012-06-16 08:00:37	2012-06-16
1575	8	165.58	2012	6	17	09:01:03	39.6591	-81.4021	Working	Alive	Downloaded	2012-06-17 09:01:03	2012-06-17
1576	8	165.58	2012	6	17	21:02:03	39.6592	-81.4023	Working	Alive	Downloaded	2012-06-17 21:02:03	2012-06-17
1577	8	165.58	2012	6	18	10:00:36	39.6605	-81.3856	Working	Alive	Downloaded	2012-06-18 10:00:36	2012-06-18
1578	8	165.58	2012	6	18	22:01:05	39.6593	-81.4023	Working	Alive	Downloaded	2012-06-18 22:01:05	2012-06-18
1579	8	165.58	2012	6	20	00:01:48	39.6592	-81.4023	Working	Alive	Downloaded	2012-06-20 00:01:48	2012-06-20
1580	8	165.58	2012	6	20	12:01:05	39.6768	-81.4096	Working	Alive	Downloaded	2012-06-20 12:01:05	2012-06-20
1581	8	165.58	2012	6	21	01:01:08	39.6592	-81.4023	Working	Alive	Downloaded	2012-06-21 01:01:08	2012-06-21
1582	8	165.58	2012	6	22	02:01:57	39.6616	-81.4022	Working	Alive	Downloaded	2012-06-22 02:01:57	2012-06-22
1583	8	165.58	2012	6	22	14:01:05	39.6593	-81.4025	Working	Alive	Downloaded	2012-06-22 14:01:05	2012-06-22
1584	8	165.58	2012	6	23	03:01:01	39.6745	-81.4094	Working	Alive	Downloaded	2012-06-23 03:01:01	2012-06-23
1585	8	165.58	2012	6	23	15:00:58	39.6578	-81.3996	Working	Alive	Downloaded	2012-06-23 15:00:58	2012-06-23
1586	8	165.58	2012	6	24	04:00:38	39.6592	-81.4023	Working	Alive	Downloaded	2012-06-24 04:00:38	2012-06-24
1587	8	165.58	2012	6	24	16:00:35	39.6592	-81.4023	Working	Alive	Downloaded	2012-06-24 16:00:35	2012-06-24
1588	8	165.58	2012	6	25	05:01:09	39.6668	-81.4079	Working	Alive	Downloaded	2012-06-25 05:01:09	2012-06-25
1589	8	165.58	2012	6	25	17:00:35	39.6837	-81.418	Working	Alive	Downloaded	2012-06-25 17:00:35	2012-06-25
1590	8	165.58	2012	6	26	06:00:37	39.6593	-81.4022	Working	Alive	Downloaded	2012-06-26 06:00:37	2012-06-26
1591	8	165.58	2012	6	26	18:00:59	39.6834	-81.4178	Working	Alive	Downloaded	2012-06-26 18:00:59	2012-06-26
1592	8	165.58	2012	6	27	07:01:06	39.6593	-81.4023	Working	Alive	Downloaded	2012-06-27 07:01:06	2012-06-27
1593	8	165.58	2012	6	28	20:01:58	39.684	-81.4163	Working	Alive	Downloaded	2012-06-28 20:01:58	2012-06-28
1594	8	165.58	2012	6	30	10:00:17	39.6635	-81.3972	Working	Alive	Downloaded	2012-06-30 10:00:17	2012-06-30
1595	8	165.58	2012	6	30	10:01:18	39.6634	-81.3972	Working	Alive	Downloaded	2012-06-30 10:01:18	2012-06-30
1596	8	165.58	2012	6	30	22:00:35	39.6593	-81.4023	Working	Alive	Downloaded	2012-06-30 22:00:35	2012-06-30
1597	8	165.58	2012	7	1	11:01:09	39.6645	-81.4144	Working	Alive	Downloaded	2012-07-01 11:01:09	2012-07-01
1598	8	165.58	2012	7	1	23:01:04	39.6613	-81.4027	Working	Alive	Downloaded	2012-07-01 23:01:04	2012-07-01
1599	8	165.58	2012	7	2	00:00:32	39.6592	-81.4023	Working	Alive	Downloaded	2012-07-02 00:00:32	2012-07-02
1600	8	165.58	2012	7	2	12:00:58	39.6796	-81.4068	Working	Alive	Downloaded	2012-07-02 12:00:58	2012-07-02
1601	8	165.58	2012	7	3	01:00:54	39.661	-81.4034	Working	Alive	Downloaded	2012-07-03 01:00:54	2012-07-03
1602	8	165.58	2012	7	3	13:02:05	39.6592	-81.4023	Working	Alive	Downloaded	2012-07-03 13:02:05	2012-07-03
1603	8	165.58	2012	7	4	02:00:36	39.6592	-81.4023	Working	Alive	Downloaded	2012-07-04 02:00:36	2012-07-04
1604	8	165.58	2012	7	5	03:01:02	39.6726	-81.4044	Working	Alive	Downloaded	2012-07-05 03:01:02	2012-07-05
1605	8	165.58	2012	7	5	15:01:05	39.6593	-81.4023	Working	Alive	Downloaded	2012-07-05 15:01:05	2012-07-05
1606	8	165.58	2012	7	6	04:01:01	39.6648	-81.4138	Working	Alive	Downloaded	2012-07-06 04:01:01	2012-07-06
1607	8	165.58	2012	7	7	05:01:01	39.6645	-81.4138	Working	Alive	Downloaded	2012-07-07 05:01:01	2012-07-07
1608	8	165.58	2012	7	7	17:01:06	39.6592	-81.4021	Working	Alive	Downloaded	2012-07-07 17:01:06	2012-07-07
1609	8	165.58	2012	7	8	06:01:37	39.6726	-81.4036	Working	Alive	Downloaded	2012-07-08 06:01:37	2012-07-08
1610	8	165.58	2012	7	8	18:00:58	39.6594	-81.3903	Working	Alive	Downloaded	2012-07-08 18:00:58	2012-07-08
1611	8	165.58	2012	7	9	07:01:51	39.6715	-81.4116	Working	Alive	Downloaded	2012-07-09 07:01:51	2012-07-09
1612	8	165.58	2012	7	10	08:00:33	39.6597	-81.4027	Working	Alive	Downloaded	2012-07-10 08:00:33	2012-07-10
1613	8	165.58	2012	7	10	08:00:50	39.6597	-81.4026	Working	Alive	Downloaded	2012-07-10 08:00:50	2012-07-10
1614	8	165.58	2012	7	10	20:00:52	39.6598	-81.4025	Working	Alive	Downloaded	2012-07-10 20:00:52	2012-07-10
1615	8	165.58	2012	7	11	09:00:35	39.6597	-81.4022	Working	Alive	Downloaded	2012-07-11 09:00:35	2012-07-11
1616	8	165.58	2012	7	11	21:01:04	39.6641	-81.4124	Working	Alive	Downloaded	2012-07-11 21:01:04	2012-07-11
1617	8	165.58	2012	7	12	10:00:35	39.6639	-81.4124	Working	Alive	Downloaded	2012-07-12 10:00:35	2012-07-12
1618	8	165.58	2012	7	12	22:00:58	39.6591	-81.4025	Working	Alive	Downloaded	2012-07-12 22:00:58	2012-07-12
1619	8	165.58	2012	7	13	11:00:36	39.657	-81.3923	Working	Alive	Downloaded	2012-07-13 11:00:36	2012-07-13
1620	8	165.58	2012	7	13	23:00:51	39.6763	-81.4046	Working	Alive	Downloaded	2012-07-13 23:00:51	2012-07-13
1621	8	165.58	2012	7	14	00:00:40	39.6762	-81.4095	Working	Alive	Downloaded	2012-07-14 00:00:40	2012-07-14
1622	8	165.58	2012	7	14	12:00:52	39.6633	-81.3928	Working	Alive	Downloaded	2012-07-14 12:00:52	2012-07-14
1623	8	165.58	2012	7	15	01:00:37	39.6647	-81.3914	Working	Alive	Downloaded	2012-07-15 01:00:37	2012-07-15
1624	8	165.58	2012	7	16	02:00:17	39.6677	-81.4031	Working	Alive	Downloaded	2012-07-16 02:00:17	2012-07-16
1625	8	165.58	2012	7	16	02:00:49	39.6677	-81.4031	Working	Alive	Downloaded	2012-07-16 02:00:49	2012-07-16
1626	8	165.58	2012	7	16	14:01:35	39.6677	-81.4031	Working	Alive	Downloaded	2012-07-16 14:01:35	2012-07-16
1627	8	165.58	2012	7	17	03:01:06	39.6673	-81.4028	Working	Alive	Downloaded	2012-07-17 03:01:06	2012-07-17
1628	8	165.58	2012	7	17	15:00:34	39.6715	-81.4038	Working	Alive	Downloaded	2012-07-17 15:00:34	2012-07-17
1629	8	165.58	2012	7	18	04:01:31	39.6786	-81.4032	Working	Alive	Downloaded	2012-07-18 04:01:31	2012-07-18
1630	8	165.58	2012	7	18	16:00:52	39.6745	-81.4011	Working	Alive	Downloaded	2012-07-18 16:00:52	2012-07-18
1631	8	165.58	2012	7	19	05:00:36	39.6799	-81.3995	Working	Alive	Downloaded	2012-07-19 05:00:36	2012-07-19
1632	8	165.58	2012	7	19	17:01:04	39.6756	-81.4195	Working	Alive	Downloaded	2012-07-19 17:01:04	2012-07-19
1633	8	165.58	2012	7	20	18:00:40	39.6725	-81.4042	Working	Alive	Downloaded	2012-07-20 18:00:40	2012-07-20
1634	8	165.58	2012	7	20	18:00:49	39.6725	-81.4042	Working	Alive	Downloaded	2012-07-20 18:00:49	2012-07-20
1635	8	165.58	2012	7	21	07:01:36	39.6735	-81.4043	Working	Alive	Downloaded	2012-07-21 07:01:36	2012-07-21
1636	8	165.58	2012	7	21	19:00:58	39.6769	-81.4092	Working	Alive	Downloaded	2012-07-21 19:00:58	2012-07-21
1637	8	165.58	2012	7	22	08:01:07	39.6746	-81.4012	Working	Alive	Downloaded	2012-07-22 08:01:07	2012-07-22
1638	8	165.58	2012	7	22	20:00:58	39.6793	-81.4124	Working	Alive	Downloaded	2012-07-22 20:00:58	2012-07-22
1639	8	165.58	2012	7	23	09:00:36	39.6735	-81.4059	Working	Alive	Downloaded	2012-07-23 09:00:36	2012-07-23
1640	8	165.58	2012	7	23	21:00:51	39.6723	-81.4041	Working	Alive	Downloaded	2012-07-23 21:00:51	2012-07-23
1641	8	165.58	2012	7	24	10:00:36	39.6624	-81.4006	Working	Alive	Downloaded	2012-07-24 10:00:36	2012-07-24
1642	8	165.58	2012	7	24	22:00:52	39.6752	-81.4031	Working	Alive	Downloaded	2012-07-24 22:00:52	2012-07-24
1643	8	165.58	2012	7	25	11:00:36	39.6655	-81.4044	Working	Alive	Downloaded	2012-07-25 11:00:36	2012-07-25
1644	8	165.58	2012	7	25	23:01:52	39.6713	-81.4039	Working	Alive	Downloaded	2012-07-25 23:01:52	2012-07-25
1645	8	165.58	2012	7	26	00:00:23	39.6706	-81.4039	Working	Alive	Downloaded	2012-07-26 00:00:23	2012-07-26
1646	8	165.58	2012	7	26	12:00:51	39.6661	-81.405	Working	Alive	Downloaded	2012-07-26 12:00:51	2012-07-26
1647	8	165.58	2012	7	27	01:01:25	39.6615	-81.4025	Working	Alive	Downloaded	2012-07-27 01:01:25	2012-07-27
1648	8	165.58	2012	7	28	02:00:14	39.6761	-81.4211	Working	Alive	Downloaded	2012-07-28 02:00:14	2012-07-28
1649	8	165.58	2012	7	28	02:00:50	39.6761	-81.421	Working	Alive	Downloaded	2012-07-28 02:00:50	2012-07-28
1650	8	165.58	2012	7	28	14:00:58	39.6592	-81.4022	Working	Alive	Downloaded	2012-07-28 14:00:58	2012-07-28
1651	8	165.58	2012	7	29	15:01:02	39.6647	-81.4036	Working	Alive	Downloaded	2012-07-29 15:01:02	2012-07-29
1652	8	165.58	2012	7	31	05:00:15	39.6596	-81.39	Working	Alive	Downloaded	2012-07-31 05:00:15	2012-07-31
1653	8	165.58	2012	7	31	05:00:47	39.6595	-81.3903	Working	Alive	Downloaded	2012-07-31 05:00:47	2012-07-31
1654	8	165.58	2012	7	31	17:02:04	39.6596	-81.3902	Working	Alive	Downloaded	2012-07-31 17:02:04	2012-07-31
1655	8	165.58	2012	8	1	06:00:37	39.6594	-81.3901	Working	Alive	Downloaded	2012-08-01 06:00:37	2012-08-01
1656	8	165.58	2012	8	2	19:00:18	39.6826	-81.4079	Working	Alive	Downloaded	2012-08-02 19:00:18	2012-08-02
1657	8	165.58	2012	8	2	19:00:50	39.6825	-81.4079	Working	Alive	Downloaded	2012-08-02 19:00:50	2012-08-02
1658	8	165.58	2012	8	3	08:01:24	39.6667	-81.4143	Working	Alive	Downloaded	2012-08-03 08:01:24	2012-08-03
1659	8	165.58	2012	8	3	20:00:58	39.6743	-81.398	Working	Alive	Downloaded	2012-08-03 20:00:58	2012-08-03
1660	8	165.58	2012	8	4	09:00:37	39.6583	-81.3936	Working	Alive	Downloaded	2012-08-04 09:00:37	2012-08-04
1661	8	165.58	2012	8	4	21:01:03	39.6649	-81.4158	Working	Alive	Downloaded	2012-08-04 21:01:03	2012-08-04
1662	8	165.58	2012	8	5	10:02:06	39.6664	-81.4201	Working	Alive	Downloaded	2012-08-05 10:02:06	2012-08-05
1663	8	165.58	2012	8	5	22:01:34	39.6664	-81.4199	Working	Alive	Downloaded	2012-08-05 22:01:34	2012-08-05
1664	8	165.58	2012	8	7	12:00:14	39.6665	-81.4211	Working	Alive	Downloaded	2012-08-07 12:00:14	2012-08-07
1665	8	165.58	2012	8	7	12:01:17	39.6667	-81.421	Working	Alive	Downloaded	2012-08-07 12:01:17	2012-08-07
1666	8	165.58	2012	8	8	01:01:31	39.6559	-81.3868	Working	Alive	Downloaded	2012-08-08 01:01:31	2012-08-08
1667	8	165.58	2012	8	10	03:00:14	39.6702	-81.4117	Working	Alive	Downloaded	2012-08-10 03:00:14	2012-08-10
1668	8	165.58	2012	8	10	03:00:54	39.6702	-81.4117	Working	Alive	Downloaded	2012-08-10 03:00:54	2012-08-10
1669	8	165.58	2012	8	10	15:00:53	39.6623	-81.3856	Working	Alive	Downloaded	2012-08-10 15:00:53	2012-08-10
1670	8	165.58	2012	8	11	04:01:06	39.6605	-81.3894	Working	Alive	Downloaded	2012-08-11 04:01:06	2012-08-11
1671	8	165.58	2012	8	11	16:00:52	39.6597	-81.3894	Working	Alive	Downloaded	2012-08-11 16:00:52	2012-08-11
1672	8	165.58	2012	8	12	05:01:07	39.6609	-81.3893	Working	Alive	Downloaded	2012-08-12 05:01:07	2012-08-12
1673	8	165.58	2012	8	12	17:00:35	39.6574	-81.4128	Working	Alive	Downloaded	2012-08-12 17:00:35	2012-08-12
1674	8	165.58	2012	8	13	06:01:01	39.6815	-81.4156	Working	Alive	Downloaded	2012-08-13 06:01:01	2012-08-13
1675	8	165.58	2012	8	13	18:00:58	39.6783	-81.4109	Working	Alive	Downloaded	2012-08-13 18:00:58	2012-08-13
1676	8	165.58	2012	8	14	07:01:25	39.6598	-81.3895	Working	Alive	Downloaded	2012-08-14 07:01:25	2012-08-14
1677	8	165.58	2012	8	15	08:00:14	39.6819	-81.4167	Working	Alive	Downloaded	2012-08-15 08:00:14	2012-08-15
1678	8	165.58	2012	8	15	08:00:49	39.6818	-81.4167	Working	Alive	Downloaded	2012-08-15 08:00:49	2012-08-15
1679	8	165.58	2012	8	15	20:00:58	39.6686	-81.3978	Working	Alive	Downloaded	2012-08-15 20:00:58	2012-08-15
1680	8	165.58	2012	8	16	09:02:07	39.6622	-81.3924	Working	Alive	Downloaded	2012-08-16 09:02:07	2012-08-16
1681	8	165.58	2012	8	16	21:01:22	39.6507	-81.3921	Working	Alive	Downloaded	2012-08-16 21:01:22	2012-08-16
1682	8	165.58	2012	8	17	10:01:36	39.6797	-81.4076	Working	Alive	Downloaded	2012-08-17 10:01:36	2012-08-17
1683	8	165.58	2012	8	17	22:01:28	39.6748	-81.4199	Working	Alive	Downloaded	2012-08-17 22:01:28	2012-08-17
1684	8	165.58	2012	8	18	11:01:24	39.6666	-81.3968	Working	Alive	Downloaded	2012-08-18 11:01:24	2012-08-18
1685	8	165.58	2012	8	18	23:01:05	39.6621	-81.3999	Working	Alive	Downloaded	2012-08-18 23:01:05	2012-08-18
1686	8	165.58	2012	8	19	00:00:41	39.6657	-81.4037	Working	Alive	Downloaded	2012-08-19 00:00:41	2012-08-19
1687	8	165.58	2012	8	19	12:00:52	39.6711	-81.4212	Working	Alive	Downloaded	2012-08-19 12:00:52	2012-08-19
1688	8	165.58	2012	8	20	01:01:01	39.6719	-81.4141	Working	Alive	Downloaded	2012-08-20 01:01:01	2012-08-20
1689	8	165.58	2012	8	20	13:01:22	39.6672	-81.3985	Working	Alive	Downloaded	2012-08-20 13:01:22	2012-08-20
1690	8	165.58	2012	8	21	02:00:36	39.6637	-81.3925	Working	Alive	Downloaded	2012-08-21 02:00:36	2012-08-21
1691	8	165.58	2012	8	21	14:00:52	39.6524	-81.4012	Working	Alive	Downloaded	2012-08-21 14:00:52	2012-08-21
1692	8	165.58	2012	8	22	03:01:30	39.6679	-81.4212	Working	Alive	Downloaded	2012-08-22 03:01:30	2012-08-22
1693	8	165.58	2012	8	23	04:01:02	39.6745	-81.4147	Working	Alive	Downloaded	2012-08-23 04:01:02	2012-08-23
1694	8	165.58	2012	8	23	16:00:52	39.6668	-81.406	Working	Alive	Downloaded	2012-08-23 16:00:52	2012-08-23
1695	8	165.58	2012	8	24	05:00:36	39.6519	-81.4032	Working	Alive	Downloaded	2012-08-24 05:00:36	2012-08-24
1696	8	165.58	2012	8	24	17:01:28	39.6516	-81.391	Working	Alive	Downloaded	2012-08-24 17:01:28	2012-08-24
1697	8	165.58	2012	8	25	06:00:37	39.6576	-81.3865	Working	Alive	Downloaded	2012-08-25 06:00:37	2012-08-25
1698	8	165.58	2012	8	25	18:00:52	39.6527	-81.3914	Working	Alive	Downloaded	2012-08-25 18:00:52	2012-08-25
1699	8	165.58	2012	8	26	07:00:35	39.6764	-81.4203	Working	Alive	Downloaded	2012-08-26 07:00:35	2012-08-26
1700	8	165.58	2012	8	26	19:00:58	39.6817	-81.4023	Working	Alive	Downloaded	2012-08-26 19:00:58	2012-08-26
1701	8	165.58	2012	8	27	08:00:37	39.6589	-81.3989	Working	Alive	Downloaded	2012-08-27 08:00:37	2012-08-27
1702	8	165.58	2012	8	28	09:01:02	39.676	-81.3992	Working	Alive	Downloaded	2012-08-28 09:01:02	2012-08-28
1703	8	165.58	2012	8	28	21:00:58	39.669	-81.3976	Working	Alive	Downloaded	2012-08-28 21:00:58	2012-08-28
1704	8	165.58	2012	8	29	10:00:36	39.6616	-81.3988	Working	Alive	Downloaded	2012-08-29 10:00:36	2012-08-29
1705	8	165.58	2012	8	30	11:01:31	39.6732	-81.4084	Working	Alive	Downloaded	2012-08-30 11:01:31	2012-08-30
1706	8	165.58	2012	8	30	23:00:34	39.6567	-81.3849	Working	Alive	Downloaded	2012-08-30 23:00:34	2012-08-30
1707	8	165.58	2012	8	31	00:00:16	39.6628	-81.387	Working	Alive	Downloaded	2012-08-31 00:00:16	2012-08-31
1708	8	165.58	2012	8	31	12:00:52	39.6656	-81.4044	Working	Alive	Downloaded	2012-08-31 12:00:52	2012-08-31
1709	8	165.58	2012	9	1	01:01:00	39.685	-81.4093	Working	Alive	Downloaded	2012-09-01 01:01:00	2012-09-01
1710	8	165.58	2012	9	1	13:01:00	39.6746	-81.3991	Working	Alive	Downloaded	2012-09-01 13:01:00	2012-09-01
1711	8	165.58	2012	9	2	02:00:39	39.6682	-81.3971	Working	Alive	Downloaded	2012-09-02 02:00:39	2012-09-02
1712	8	165.58	2012	9	3	03:01:35	39.6658	-81.3884	Working	Alive	Downloaded	2012-09-03 03:01:35	2012-09-03
1713	8	165.58	2012	9	3	15:01:22	39.6561	-81.4021	Working	Alive	Downloaded	2012-09-03 15:01:22	2012-09-03
1714	8	165.58	2012	9	4	04:00:37	39.6761	-81.4098	Working	Alive	Downloaded	2012-09-04 04:00:37	2012-09-04
1715	8	165.58	2012	9	4	16:01:04	39.6671	-81.4071	Working	Alive	Downloaded	2012-09-04 16:01:04	2012-09-04
1716	8	165.58	2012	9	5	05:01:00	39.6767	-81.4098	Working	Alive	Downloaded	2012-09-05 05:01:00	2012-09-05
1717	8	165.58	2012	9	5	17:01:28	39.6757	-81.4105	Working	Alive	Downloaded	2012-09-05 17:01:28	2012-09-05
1718	8	165.58	2012	9	7	07:01:59	39.6715	-81.4144	Working	Alive	Downloaded	2012-09-07 07:01:59	2012-09-07
1719	8	165.58	2012	9	7	19:00:58	39.6826	-81.4164	Working	Alive	Downloaded	2012-09-07 19:00:58	2012-09-07
1720	8	165.58	2012	9	8	08:00:37	39.6773	-81.4127	Working	Alive	Downloaded	2012-09-08 08:00:37	2012-09-08
1721	8	165.58	2012	9	9	09:01:31	39.6788	-81.4026	Working	Alive	Downloaded	2012-09-09 09:01:31	2012-09-09
1722	8	165.58	2012	9	9	21:00:52	39.6624	-81.4018	Working	Alive	Downloaded	2012-09-09 21:00:52	2012-09-09
1723	8	165.58	2012	9	10	10:00:36	39.6577	-81.4017	Working	Alive	Downloaded	2012-09-10 10:00:36	2012-09-10
1724	8	165.58	2012	9	10	22:00:52	39.6847	-81.4152	Working	Alive	Downloaded	2012-09-10 22:00:52	2012-09-10
1725	8	165.58	2012	9	11	11:00:36	39.6605	-81.3771	Working	Alive	Downloaded	2012-09-11 11:00:36	2012-09-11
1726	8	165.58	2012	9	11	23:00:51	39.6617	-81.3933	Working	Alive	Downloaded	2012-09-11 23:00:51	2012-09-11
1727	8	165.58	2012	9	12	00:00:23	39.6617	-81.3933	Working	Alive	Downloaded	2012-09-12 00:00:23	2012-09-12
1728	8	165.58	2012	9	12	12:01:22	39.6696	-81.4119	Working	Alive	Downloaded	2012-09-12 12:01:22	2012-09-12
1729	8	165.58	2012	9	13	01:00:36	39.6762	-81.4058	Working	Alive	Downloaded	2012-09-13 01:00:36	2012-09-13
1730	8	165.58	2012	9	13	13:00:52	39.6764	-81.4057	Working	Alive	Downloaded	2012-09-13 13:00:52	2012-09-13
1731	8	165.58	2012	9	14	02:00:37	39.6764	-81.4059	Working	Alive	Downloaded	2012-09-14 02:00:37	2012-09-14
1732	8	165.58	2012	9	14	14:01:27	39.6518	-81.3916	Working	Alive	Downloaded	2012-09-14 14:01:27	2012-09-14
1733	8	165.58	2012	9	15	03:00:35	39.6689	-81.3976	Working	Alive	Downloaded	2012-09-15 03:00:35	2012-09-15
1734	8	165.58	2012	9	15	15:00:52	39.6699	-81.4195	Working	Alive	Downloaded	2012-09-15 15:00:52	2012-09-15
1735	8	165.58	2012	9	16	04:00:35	39.6576	-81.4031	Working	Alive	Downloaded	2012-09-16 04:00:35	2012-09-16
1736	8	165.58	2012	9	16	16:00:58	39.6631	-81.3818	Working	Alive	Downloaded	2012-09-16 16:00:58	2012-09-16
1737	8	165.58	2012	9	17	05:00:36	39.6651	-81.382	Working	Alive	Downloaded	2012-09-17 05:00:36	2012-09-17
1738	8	165.58	2012	9	17	17:00:58	39.6617	-81.3841	Working	Alive	Downloaded	2012-09-17 17:00:58	2012-09-17
1739	8	165.58	2012	9	18	18:00:44	39.6661	-81.4117	Working	Alive	Downloaded	2012-09-18 18:00:44	2012-09-18
1740	8	165.58	2012	9	19	07:00:37	39.6834	-81.4104	Working	Alive	Downloaded	2012-09-19 07:00:37	2012-09-19
1741	8	165.58	2012	9	19	19:01:33	39.6827	-81.414	Working	Alive	Downloaded	2012-09-19 19:01:33	2012-09-19
1742	8	165.58	2012	9	20	08:00:37	39.6675	-81.3972	Working	Alive	Downloaded	2012-09-20 08:00:37	2012-09-20
1743	8	165.58	2012	9	20	20:00:58	39.6602	-81.3902	Working	Alive	Downloaded	2012-09-20 20:00:58	2012-09-20
1744	8	165.58	2012	9	21	09:01:36	39.6658	-81.4229	Working	Alive	Downloaded	2012-09-21 09:01:36	2012-09-21
1745	8	165.58	2012	9	21	21:00:35	39.6761	-81.3945	Working	Alive	Downloaded	2012-09-21 21:00:35	2012-09-21
1746	8	165.58	2012	9	22	10:00:36	39.6734	-81.4006	Working	Alive	Downloaded	2012-09-22 10:00:36	2012-09-22
1747	8	165.58	2012	9	22	22:00:51	39.682	-81.4168	Working	Alive	Downloaded	2012-09-22 22:00:51	2012-09-22
1748	8	165.58	2012	9	23	11:00:36	39.6648	-81.4037	Working	Alive	Downloaded	2012-09-23 11:00:36	2012-09-23
1749	8	165.58	2012	9	23	23:01:52	39.6648	-81.3819	Working	Alive	Downloaded	2012-09-23 23:01:52	2012-09-23
1750	8	165.58	2012	9	24	00:00:17	39.6663	-81.3885	Working	Alive	Downloaded	2012-09-24 00:00:17	2012-09-24
1751	8	165.58	2012	9	24	12:00:59	39.6846	-81.4145	Working	Alive	Downloaded	2012-09-24 12:00:59	2012-09-24
1752	8	165.58	2012	9	25	13:01:01	39.666	-81.4048	Working	Alive	Downloaded	2012-09-25 13:01:01	2012-09-25
1753	8	165.58	2012	9	26	14:00:14	39.6618	-81.4026	Working	Alive	Downloaded	2012-09-26 14:00:14	2012-09-26
1754	8	165.58	2012	9	26	14:00:50	39.6619	-81.4027	Working	Alive	Downloaded	2012-09-26 14:00:50	2012-09-26
1755	8	165.58	2012	9	27	03:00:36	39.6816	-81.4026	Working	Alive	Downloaded	2012-09-27 03:00:36	2012-09-27
1756	8	165.58	2012	9	27	15:00:52	39.6671	-81.4067	Working	Alive	Downloaded	2012-09-27 15:00:52	2012-09-27
1757	8	165.58	2012	9	28	04:00:36	39.6527	-81.4013	Working	Alive	Downloaded	2012-09-28 04:00:36	2012-09-28
1758	8	165.58	2012	9	29	05:01:02	39.6784	-81.3959	Working	Alive	Downloaded	2012-09-29 05:01:02	2012-09-29
1759	8	165.58	2012	9	29	17:00:58	39.6559	-81.402	Working	Alive	Downloaded	2012-09-29 17:00:58	2012-09-29
1760	8	165.58	2012	9	30	06:00:37	39.6778	-81.4167	Working	Alive	Downloaded	2012-09-30 06:00:37	2012-09-30
1761	8	165.58	2012	9	30	18:01:04	39.6629	-81.3776	Working	Alive	Downloaded	2012-09-30 18:01:04	2012-09-30
1762	8	165.58	2012	10	1	07:00:36	39.6558	-81.3964	Working	Alive	Downloaded	2012-10-01 07:00:36	2012-10-01
1763	8	165.58	2012	10	1	19:00:52	39.673	-81.4175	Working	Alive	Downloaded	2012-10-01 19:00:52	2012-10-01
1764	8	165.58	2012	10	2	08:00:37	39.6775	-81.4161	Working	Alive	Downloaded	2012-10-02 08:00:37	2012-10-02
1765	8	165.58	2012	10	2	20:00:52	39.6789	-81.3961	Working	Alive	Downloaded	2012-10-02 20:00:52	2012-10-02
1766	8	165.58	2012	10	3	09:00:36	39.6668	-81.3976	Working	Alive	Downloaded	2012-10-03 09:00:36	2012-10-03
1767	8	165.58	2012	10	3	21:00:59	39.6562	-81.3862	Working	Alive	Downloaded	2012-10-03 21:00:59	2012-10-03
1768	8	165.58	2012	10	4	10:00:36	39.6757	-81.4038	Working	Alive	Downloaded	2012-10-04 10:00:36	2012-10-04
1769	8	165.58	2012	10	4	22:00:52	39.6847	-81.4168	Working	Alive	Downloaded	2012-10-04 22:00:52	2012-10-04
1770	8	165.58	2012	10	5	11:01:07	39.6629	-81.392	Working	Alive	Downloaded	2012-10-05 11:01:07	2012-10-05
1771	8	165.58	2012	10	5	23:00:35	39.677	-81.3941	Working	Alive	Downloaded	2012-10-05 23:00:35	2012-10-05
1772	8	165.58	2012	10	6	00:01:10	39.6769	-81.394	Working	Alive	Downloaded	2012-10-06 00:01:10	2012-10-06
1773	8	165.58	2012	10	6	12:00:52	39.6669	-81.4063	Working	Alive	Downloaded	2012-10-06 12:00:52	2012-10-06
1774	8	165.58	2012	10	7	01:00:36	39.6754	-81.4098	Working	Alive	Downloaded	2012-10-07 01:00:36	2012-10-07
1775	8	165.58	2012	10	7	13:00:52	39.6594	-81.401	Working	Alive	Downloaded	2012-10-07 13:00:52	2012-10-07
1776	8	165.58	2012	10	8	02:00:36	39.673	-81.4115	Working	Alive	Downloaded	2012-10-08 02:00:36	2012-10-08
1777	8	165.58	2012	10	8	14:00:59	39.6784	-81.4081	Working	Alive	Downloaded	2012-10-08 14:00:59	2012-10-08
1778	8	165.58	2012	10	9	03:00:36	39.6749	-81.4198	Working	Alive	Downloaded	2012-10-09 03:00:36	2012-10-09
1779	8	165.58	2012	10	10	04:00:14	39.6608	-81.3886	Working	Alive	Downloaded	2012-10-10 04:00:14	2012-10-10
1780	8	165.58	2012	10	10	04:00:50	39.6615	-81.3893	Working	Alive	Downloaded	2012-10-10 04:00:50	2012-10-10
1781	8	165.58	2012	10	10	16:00:58	39.6813	-81.4181	Working	Alive	Downloaded	2012-10-10 16:00:58	2012-10-10
1782	8	165.58	2012	10	11	05:00:37	39.6666	-81.3851	No Download	Alive	Downloaded	2012-10-11 05:00:37	2012-10-11
1783	9	164.18	2013	2	15	12:02:07	39.742	-81.6824	Working	Alive	Downloaded	2013-02-15 12:02:07	2013-02-15
1784	9	164.18	2013	2	16	01:02:07	39.7448	-81.6828	Working	Alive	Downloaded	2013-02-16 01:02:07	2013-02-16
1785	9	164.18	2013	2	17	02:02:07	39.7558	-81.6706	Working	Alive	Downloaded	2013-02-17 02:02:07	2013-02-17
1786	9	164.18	2013	2	17	14:02:07	39.7413	-81.6653	Working	Alive	Downloaded	2013-02-17 14:02:07	2013-02-17
1787	9	164.18	2013	2	18	03:02:07	39.7586	-81.6771	Working	Alive	Downloaded	2013-02-18 03:02:07	2013-02-18
1788	9	164.18	2013	2	18	15:02:07	39.7535	-81.6788	Working	Alive	Downloaded	2013-02-18 15:02:07	2013-02-18
1789	9	164.18	2013	2	19	04:02:07	39.7574	-81.6843	Working	Alive	Downloaded	2013-02-19 04:02:07	2013-02-19
1790	9	164.18	2013	2	19	16:02:07	39.7612	-81.6561	Working	Alive	Downloaded	2013-02-19 16:02:07	2013-02-19
1791	9	164.18	2013	2	20	05:02:07	39.7726	-81.6417	Missing	Missing	Downloaded	2013-02-20 05:02:07	2013-02-20
1792	10	164.340/165.860	2013	1	20	10:02:07	39.1788	-82.3911	Working	Alive	Downloaded	2013-01-20 10:02:07	2013-01-20
1793	10	164.340/165.860	2013	1	20	22:02:07	39.1789	-82.3909	Working	Alive	Downloaded	2013-01-20 22:02:07	2013-01-20
1794	10	164.340/165.860	2013	1	21	11:02:07	39.1791	-82.3905	Working	Alive	Downloaded	2013-01-21 11:02:07	2013-01-21
1795	10	164.340/165.860	2013	1	22	12:02:07	39.1786	-82.3947	Working	Alive	Downloaded	2013-01-22 12:02:07	2013-01-22
1796	10	164.340/165.860	2013	1	23	13:02:07	39.1746	-82.385	Working	Alive	Downloaded	2013-01-23 13:02:07	2013-01-23
1797	10	164.340/165.860	2013	1	24	14:02:07	39.175	-82.3887	Working	Alive	Downloaded	2013-01-24 14:02:07	2013-01-24
1798	10	164.340/165.860	2013	1	27	17:02:07	39.1575	-82.4442	Working	Alive	Downloaded	2013-01-27 17:02:07	2013-01-27
1799	10	164.340/165.860	2013	1	27	17:02:07	39.1575	-82.4442	Working	Alive	Downloaded	2013-01-27 17:02:07	2013-01-27
1800	10	164.340/165.860	2013	1	28	18:02:07	39.1838	-82.4441	Working	Alive	Downloaded	2013-01-28 18:02:07	2013-01-28
1801	10	164.340/165.860	2013	1	29	07:02:07	39.183	-82.4497	Working	Alive	Downloaded	2013-01-29 07:02:07	2013-01-29
1802	10	164.340/165.860	2013	1	29	19:02:07	39.1646	-82.4188	Working	Alive	Downloaded	2013-01-29 19:02:07	2013-01-29
1803	10	164.340/165.860	2013	1	30	08:02:07	39.1744	-82.4227	Working	Alive	Downloaded	2013-01-30 08:02:07	2013-01-30
1804	10	164.340/165.860	2013	1	30	20:02:07	39.1719	-82.4296	Working	Alive	Downloaded	2013-01-30 20:02:07	2013-01-30
1805	10	164.340/165.860	2013	1	31	09:02:07	39.1618	-82.4407	Working	Alive	Downloaded	2013-01-31 09:02:07	2013-01-31
1806	10	164.340/165.860	2013	1	31	21:02:07	39.1726	-82.4496	Working	Alive	Downloaded	2013-01-31 21:02:07	2013-01-31
1807	10	164.340/165.860	2013	2	1	10:02:07	39.1791	-82.4307	Working	Alive	Downloaded	2013-02-01 10:02:07	2013-02-01
1808	10	164.340/165.860	2013	2	2	23:02:07	39.178	-82.4528	Working	Alive	Downloaded	2013-02-02 23:02:07	2013-02-02
1809	10	164.340/165.860	2013	2	3	00:02:07	39.1801	-82.4542	Working	Alive	Downloaded	2013-02-03 00:02:07	2013-02-03
1810	10	164.340/165.860	2013	2	4	01:02:07	39.1643	-82.4459	Working	Alive	Downloaded	2013-02-04 01:02:07	2013-02-04
1811	10	164.340/165.860	2013	2	4	13:02:07	39.1583	-82.4416	Working	Alive	Downloaded	2013-02-04 13:02:07	2013-02-04
1812	10	164.340/165.860	2013	2	5	02:02:07	39.1612	-82.4404	Working	Alive	Downloaded	2013-02-05 02:02:07	2013-02-05
1813	10	164.340/165.860	2013	2	5	14:02:07	39.1618	-82.4407	Working	Alive	Downloaded	2013-02-05 14:02:07	2013-02-05
1814	10	164.340/165.860	2013	2	6	03:02:07	39.1681	-82.4308	Working	Alive	Downloaded	2013-02-06 03:02:07	2013-02-06
1815	10	164.340/165.860	2013	2	6	15:02:07	39.1816	-82.4303	Working	Alive	Downloaded	2013-02-06 15:02:07	2013-02-06
1816	10	164.340/165.860	2013	2	7	04:02:07	39.1786	-82.4535	Working	Alive	Downloaded	2013-02-07 04:02:07	2013-02-07
1817	10	164.340/165.860	2013	2	7	16:02:07	39.181	-82.4527	Working	Alive	Downloaded	2013-02-07 16:02:07	2013-02-07
1818	10	164.340/165.860	2013	2	8	05:02:07	39.1621	-82.4471	Working	Alive	Downloaded	2013-02-08 05:02:07	2013-02-08
1819	10	164.340/165.860	2013	2	8	17:02:07	39.1651	-82.4318	Working	Alive	Downloaded	2013-02-08 17:02:07	2013-02-08
1820	10	164.340/165.860	2013	2	9	06:02:07	39.1881	-82.4083	Working	Alive	Downloaded	2013-02-09 06:02:07	2013-02-09
1821	10	164.340/165.860	2013	2	10	07:02:07	39.183	-82.4122	Working	Alive	Downloaded	2013-02-10 07:02:07	2013-02-10
1822	10	164.340/165.860	2013	2	10	19:01:50	39.1784	-82.4098	Working	Alive	Downloaded	2013-02-10 19:01:50	2013-02-10
1823	10	164.340/165.860	2013	2	11	08:02:07	39.1774	-82.4232	Working	Alive	Downloaded	2013-02-11 08:02:07	2013-02-11
1824	10	164.340/165.860	2013	2	11	20:02:07	39.1778	-82.4375	Working	Alive	Downloaded	2013-02-11 20:02:07	2013-02-11
1825	10	164.340/165.860	2013	2	12	21:02:07	39.1822	-82.4345	Working	Alive	Downloaded	2013-02-12 21:02:07	2013-02-12
1826	10	164.340/165.860	2013	2	13	10:02:07	39.1823	-82.4345	Working	Alive	Downloaded	2013-02-13 10:02:07	2013-02-13
1827	10	164.340/165.860	2013	2	13	22:02:07	39.1823	-82.4345	Working	Alive	Downloaded	2013-02-13 22:02:07	2013-02-13
1828	10	164.340/165.860	2013	2	14	11:02:07	39.1823	-82.4343	Working	Alive	Downloaded	2013-02-14 11:02:07	2013-02-14
1829	10	164.340/165.860	2013	2	14	23:02:07	39.1822	-82.4345	Working	Alive	Downloaded	2013-02-14 23:02:07	2013-02-14
1830	10	164.340/165.860	2013	2	15	00:02:07	39.182	-82.4345	Working	Alive	Downloaded	2013-02-15 00:02:07	2013-02-15
1831	10	164.340/165.860	2013	2	15	12:02:07	39.1801	-82.4296	Working	Alive	Downloaded	2013-02-15 12:02:07	2013-02-15
1832	10	164.340/165.860	2013	2	16	01:02:07	39.1683	-82.414	Working	Alive	Downloaded	2013-02-16 01:02:07	2013-02-16
1833	10	164.340/165.860	2013	2	17	02:02:07	39.1676	-82.4443	Working	Alive	Downloaded	2013-02-17 02:02:07	2013-02-17
1834	10	164.340/165.860	2013	2	17	14:02:07	39.1763	-82.4426	Working	Alive	Downloaded	2013-02-17 14:02:07	2013-02-17
1835	10	164.340/165.860	2013	2	18	03:02:07	39.179	-82.4534	Working	Alive	Downloaded	2013-02-18 03:02:07	2013-02-18
1836	10	164.340/165.860	2013	2	18	15:02:07	39.1818	-82.43	Working	Alive	Downloaded	2013-02-18 15:02:07	2013-02-18
1837	10	164.340/165.860	2013	2	19	04:02:07	39.1775	-82.4426	Working	Alive	Downloaded	2013-02-19 04:02:07	2013-02-19
1838	10	164.340/165.860	2013	2	19	16:02:07	39.1871	-82.415	Working	Alive	Downloaded	2013-02-19 16:02:07	2013-02-19
1839	10	164.340/165.860	2013	2	20	05:02:07	39.1647	-82.4242	Working	Alive	Downloaded	2013-02-20 05:02:07	2013-02-20
1840	10	164.340/165.860	2013	2	20	17:02:07	39.1647	-82.4246	Working	Alive	Downloaded	2013-02-20 17:02:07	2013-02-20
1841	10	164.340/165.860	2013	2	21	06:02:07	39.161	-82.4464	Working	Alive	Downloaded	2013-02-21 06:02:07	2013-02-21
1842	10	164.340/165.860	2013	2	21	18:02:07	39.1617	-82.4434	Working	Alive	Downloaded	2013-02-21 18:02:07	2013-02-21
1843	10	164.340/165.860	2013	2	22	07:02:07	39.164	-82.4319	Working	Alive	Downloaded	2013-02-22 07:02:07	2013-02-22
1844	10	164.340/165.860	2013	2	22	19:02:07	39.164	-82.4488	Working	Alive	Downloaded	2013-02-22 19:02:07	2013-02-22
1845	10	164.340/165.860	2013	2	23	08:02:07	39.178	-82.4293	Working	Alive	Downloaded	2013-02-23 08:02:07	2013-02-23
1846	10	164.340/165.860	2013	2	24	09:02:07	39.1846	-82.4128	Working	Alive	Downloaded	2013-02-24 09:02:07	2013-02-24
1847	10	164.340/165.860	2013	2	24	21:02:07	39.1831	-82.4439	Working	Alive	Downloaded	2013-02-24 21:02:07	2013-02-24
1848	10	164.340/165.860	2013	2	25	10:02:07	39.182	-82.4344	Working	Alive	Downloaded	2013-02-25 10:02:07	2013-02-25
1849	10	164.340/165.860	2013	2	25	22:02:07	39.1697	-82.4323	Working	Alive	Downloaded	2013-02-25 22:02:07	2013-02-25
1850	10	164.340/165.860	2013	2	26	11:02:07	39.1792	-82.4343	Working	Alive	Downloaded	2013-02-26 11:02:07	2013-02-26
1851	10	164.340/165.860	2013	2	26	23:02:07	39.1615	-82.4375	Working	Alive	Downloaded	2013-02-26 23:02:07	2013-02-26
1852	10	164.340/165.860	2013	2	27	00:02:07	39.1615	-82.4376	Working	Alive	Downloaded	2013-02-27 00:02:07	2013-02-27
1853	10	164.340/165.860	2013	2	27	12:02:07	39.1793	-82.4221	Working	Alive	Downloaded	2013-02-27 12:02:07	2013-02-27
1854	10	164.340/165.860	2013	2	28	01:02:07	39.1746	-82.4403	Working	Alive	Downloaded	2013-02-28 01:02:07	2013-02-28
1855	10	164.340/165.860	2013	2	28	13:02:07	39.1845	-82.4452	Working	Alive	Downloaded	2013-02-28 13:02:07	2013-02-28
1856	10	164.340/165.860	2013	3	1	02:02:07	39.1845	-82.4456	Working	Alive	Downloaded	2013-03-01 02:02:07	2013-03-01
1857	10	164.340/165.860	2013	3	1	14:02:07	39.1846	-82.4461	Working	Alive	Downloaded	2013-03-01 14:02:07	2013-03-01
1858	10	164.340/165.860	2013	3	2	03:02:07	39.1666	-82.4253	Working	Alive	Downloaded	2013-03-02 03:02:07	2013-03-02
1859	10	164.340/165.860	2013	3	2	15:02:07	39.1815	-82.4211	Working	Alive	Downloaded	2013-03-02 15:02:07	2013-03-02
1860	10	164.340/165.860	2013	3	3	04:02:07	39.1536	-82.4587	Working	Alive	Downloaded	2013-03-03 04:02:07	2013-03-03
1861	10	164.340/165.860	2013	3	3	16:02:07	39.1533	-82.4587	Working	Alive	Downloaded	2013-03-03 16:02:07	2013-03-03
1862	10	164.340/165.860	2013	3	4	05:02:07	39.1536	-82.4553	Working	Alive	Downloaded	2013-03-04 05:02:07	2013-03-04
1863	10	164.340/165.860	2013	3	4	17:02:07	39.1723	-82.4319	Working	Alive	Downloaded	2013-03-04 17:02:07	2013-03-04
1864	10	164.340/165.860	2013	3	5	06:02:07	39.1708	-82.4457	Working	Alive	Downloaded	2013-03-05 06:02:07	2013-03-05
1865	10	164.340/165.860	2013	3	5	18:02:07	39.1695	-82.4433	Working	Alive	Downloaded	2013-03-05 18:02:07	2013-03-05
1866	10	164.340/165.860	2013	3	6	07:02:07	39.1696	-82.4426	Working	Alive	Downloaded	2013-03-06 07:02:07	2013-03-06
1867	10	164.340/165.860	2013	3	6	19:02:07	39.1694	-82.4434	Working	Alive	Downloaded	2013-03-06 19:02:07	2013-03-06
1868	10	164.340/165.860	2013	3	7	08:02:07	39.1695	-82.4434	Working	Alive	Downloaded	2013-03-07 08:02:07	2013-03-07
1869	10	164.340/165.860	2013	3	7	20:02:07	39.1652	-82.4206	Working	Alive	Downloaded	2013-03-07 20:02:07	2013-03-07
1870	10	164.340/165.860	2013	3	8	09:02:07	39.1741	-82.428	Working	Alive	Downloaded	2013-03-08 09:02:07	2013-03-08
1871	10	164.340/165.860	2013	3	8	21:02:07	39.174	-82.4275	Working	Alive	Downloaded	2013-03-08 21:02:07	2013-03-08
1872	10	164.340/165.860	2013	3	9	10:02:07	39.1739	-82.4273	Working	Alive	Downloaded	2013-03-09 10:02:07	2013-03-09
1873	10	164.340/165.860	2013	3	9	22:02:07	39.1738	-82.4275	Working	Alive	Downloaded	2013-03-09 22:02:07	2013-03-09
1874	10	164.340/165.860	2013	3	10	11:02:07	39.1688	-82.4314	Working	Alive	Downloaded	2013-03-10 11:02:07	2013-03-10
1875	10	164.340/165.860	2013	3	10	23:02:07	39.1688	-82.4315	Working	Alive	Downloaded	2013-03-10 23:02:07	2013-03-10
1876	10	164.340/165.860	2013	3	11	00:02:07	39.1686	-82.4317	Working	Alive	Downloaded	2013-03-11 00:02:07	2013-03-11
1877	10	164.340/165.860	2013	3	11	12:02:07	39.1836	-82.4224	Working	Alive	Downloaded	2013-03-11 12:02:07	2013-03-11
1878	10	164.340/165.860	2013	3	12	01:02:07	39.1609	-82.4356	Working	Alive	Downloaded	2013-03-12 01:02:07	2013-03-12
1879	10	164.340/165.860	2013	3	12	13:02:07	39.1619	-82.4403	Working	Alive	Downloaded	2013-03-12 13:02:07	2013-03-12
1880	10	164.340/165.860	2013	3	13	02:02:07	39.1821	-82.435	Working	Alive	Downloaded	2013-03-13 02:02:07	2013-03-13
1881	10	164.340/165.860	2013	3	13	14:02:07	39.1799	-82.4253	Working	Alive	Downloaded	2013-03-13 14:02:07	2013-03-13
1882	10	164.340/165.860	2013	3	15	04:02:07	39.1698	-82.4328	Working	Alive	Downloaded	2013-03-15 04:02:07	2013-03-15
1883	10	164.340/165.860	2013	3	15	16:02:07	39.1791	-82.4224	Working	Alive	Downloaded	2013-03-15 16:02:07	2013-03-15
1884	10	164.340/165.860	2013	3	16	05:02:07	39.1733	-82.4149	Working	Alive	Downloaded	2013-03-16 05:02:07	2013-03-16
1885	10	164.340/165.860	2013	3	16	17:02:07	39.1871	-82.4154	Working	Alive	Downloaded	2013-03-16 17:02:07	2013-03-16
1886	10	164.340/165.860	2013	3	17	06:02:07	39.1574	-82.4653	Working	Alive	Downloaded	2013-03-17 06:02:07	2013-03-17
1887	10	164.340/165.860	2013	3	17	18:02:07	39.1554	-82.4643	Working	Alive	Downloaded	2013-03-17 18:02:07	2013-03-17
1888	10	164.340/165.860	2013	3	18	19:02:07	39.1853	-82.4133	Working	Alive	Downloaded	2013-03-18 19:02:07	2013-03-18
1889	10	164.340/165.860	2013	3	19	08:02:07	39.1802	-82.4249	Working	Alive	Downloaded	2013-03-19 08:02:07	2013-03-19
1890	10	164.340/165.860	2013	3	19	20:02:07	39.1812	-82.452	Working	Alive	Downloaded	2013-03-19 20:02:07	2013-03-19
1891	10	164.340/165.860	2013	3	20	09:02:07	39.1555	-82.4644	Working	Alive	Downloaded	2013-03-20 09:02:07	2013-03-20
1892	10	164.340/165.860	2013	3	20	21:02:07	39.1557	-82.4634	Working	Alive	Downloaded	2013-03-20 21:02:07	2013-03-20
1893	10	164.340/165.860	2013	3	21	10:02:07	39.1767	-82.4256	Working	Alive	Downloaded	2013-03-21 10:02:07	2013-03-21
1894	10	164.340/165.860	2013	3	21	22:02:07	39.1811	-82.399	Working	Alive	Downloaded	2013-03-21 22:02:07	2013-03-21
1895	10	164.340/165.860	2013	3	23	00:02:07	39.1822	-82.4536	Working	Alive	Downloaded	2013-03-23 00:02:07	2013-03-23
1896	10	164.340/165.860	2013	3	23	12:02:07	39.1826	-82.4334	Working	Alive	Downloaded	2013-03-23 12:02:07	2013-03-23
1897	10	164.340/165.860	2013	3	24	01:02:07	39.1853	-82.3988	Working	Alive	Downloaded	2013-03-24 01:02:07	2013-03-24
1898	10	164.340/165.860	2013	3	24	13:02:07	39.1869	-82.4073	Working	Alive	Downloaded	2013-03-24 13:02:07	2013-03-24
1899	10	164.340/165.860	2013	3	25	02:02:07	39.1802	-82.3995	Working	Alive	Downloaded	2013-03-25 02:02:07	2013-03-25
1900	10	164.340/165.860	2013	3	25	14:02:07	39.1798	-82.3954	Working	Alive	Downloaded	2013-03-25 14:02:07	2013-03-25
1901	10	164.340/165.860	2013	3	26	03:02:07	39.1841	-82.4123	Working	Alive	Downloaded	2013-03-26 03:02:07	2013-03-26
1902	10	164.340/165.860	2013	3	26	15:02:07	39.1767	-82.4256	Working	Alive	Downloaded	2013-03-26 15:02:07	2013-03-26
1903	10	164.340/165.860	2013	3	27	04:02:07	39.163	-82.4326	Working	Alive	Downloaded	2013-03-27 04:02:07	2013-03-27
1904	10	164.340/165.860	2013	3	27	16:02:07	39.1792	-82.4313	Working	Alive	Downloaded	2013-03-27 16:02:07	2013-03-27
1905	10	164.340/165.860	2013	3	28	05:02:07	39.1679	-82.4081	Working	Alive	Downloaded	2013-03-28 05:02:07	2013-03-28
1906	10	164.340/165.860	2013	3	28	17:02:07	39.1893	-82.4002	Working	Alive	Downloaded	2013-03-28 17:02:07	2013-03-28
1907	10	164.340/165.860	2013	3	29	06:02:07	39.1846	-82.426	Working	Alive	Downloaded	2013-03-29 06:02:07	2013-03-29
1908	10	164.340/165.860	2013	3	29	18:02:07	39.1787	-82.4344	Working	Alive	Downloaded	2013-03-29 18:02:07	2013-03-29
1909	10	164.340/165.860	2013	3	30	07:02:07	39.1556	-82.4644	Working	Alive	Downloaded	2013-03-30 07:02:07	2013-03-30
1910	10	164.340/165.860	2013	3	30	19:02:07	39.1544	-82.4637	Working	Alive	Downloaded	2013-03-30 19:02:07	2013-03-30
1911	10	164.340/165.860	2013	3	31	08:02:07	39.1772	-82.4328	Working	Alive	Downloaded	2013-03-31 08:02:07	2013-03-31
1912	10	164.340/165.860	2013	3	31	20:01:50	39.1823	-82.4111	Working	Alive	Downloaded	2013-03-31 20:01:50	2013-03-31
1913	10	164.340/165.860	2013	4	2	10:02:07	39.1783	-82.4293	Working	Alive	Downloaded	2013-04-02 10:02:07	2013-04-02
1914	10	164.340/165.860	2013	4	4	12:01:50	39.184	-82.3993	Working	Alive	Downloaded	2013-04-04 12:01:50	2013-04-04
1915	10	164.340/165.860	2013	4	5	01:02:07	39.1855	-82.415	Working	Alive	Downloaded	2013-04-05 01:02:07	2013-04-05
1916	10	164.340/165.860	2013	4	5	13:02:07	39.1826	-82.4217	Working	Alive	Downloaded	2013-04-05 13:02:07	2013-04-05
1917	10	164.340/165.860	2013	4	6	02:02:07	39.1817	-82.4526	Working	Alive	Downloaded	2013-04-06 02:02:07	2013-04-06
1918	10	164.340/165.860	2013	4	7	03:02:07	39.1818	-82.4219	Working	Alive	Downloaded	2013-04-07 03:02:07	2013-04-07
1919	10	164.340/165.860	2013	4	8	04:02:07	39.1723	-82.409	Working	Alive	Downloaded	2013-04-08 04:02:07	2013-04-08
1920	10	164.340/165.860	2013	4	8	16:02:07	39.1839	-82.3994	Working	Alive	Downloaded	2013-04-08 16:02:07	2013-04-08
1921	10	164.340/165.860	2013	4	9	05:02:07	39.1829	-82.4316	Working	Alive	Downloaded	2013-04-09 05:02:07	2013-04-09
1922	10	164.340/165.860	2013	4	10	06:02:07	39.1769	-82.4357	Working	Alive	Downloaded	2013-04-10 06:02:07	2013-04-10
1923	10	164.340/165.860	2013	4	10	18:02:07	39.1819	-82.4316	Working	Alive	Downloaded	2013-04-10 18:02:07	2013-04-10
1924	10	164.340/165.860	2013	4	11	07:02:07	39.1816	-82.4237	Working	Alive	Downloaded	2013-04-11 07:02:07	2013-04-11
1925	10	164.340/165.860	2013	4	11	19:02:07	39.1825	-82.4173	Working	Alive	Downloaded	2013-04-11 19:02:07	2013-04-11
1926	10	164.340/165.860	2013	4	12	08:02:07	39.1765	-82.428	Working	Alive	Downloaded	2013-04-12 08:02:07	2013-04-12
1927	10	164.340/165.860	2013	4	12	20:02:07	39.1819	-82.3987	Working	Alive	Downloaded	2013-04-12 20:02:07	2013-04-12
1928	10	164.340/165.860	2013	4	13	09:02:07	39.1767	-82.4257	Working	Alive	Downloaded	2013-04-13 09:02:07	2013-04-13
1929	10	164.340/165.860	2013	4	13	21:02:07	39.1897	-82.3993	Working	Alive	Downloaded	2013-04-13 21:02:07	2013-04-13
1930	10	164.340/165.860	2013	4	14	10:02:07	39.1857	-82.397	Working	Alive	Downloaded	2013-04-14 10:02:07	2013-04-14
1931	10	164.340/165.860	2013	4	14	22:02:07	39.1839	-82.4058	Working	Alive	Downloaded	2013-04-14 22:02:07	2013-04-14
1932	10	164.340/165.860	2013	4	15	11:02:07	39.1785	-82.4346	Working	Alive	Downloaded	2013-04-15 11:02:07	2013-04-15
1933	10	164.340/165.860	2013	4	15	23:01:50	39.1591	-82.4459	Working	Alive	Downloaded	2013-04-15 23:01:50	2013-04-15
1934	10	164.340/165.860	2013	4	16	00:02:07	39.1555	-82.4459	Working	Alive	Downloaded	2013-04-16 00:02:07	2013-04-16
1935	10	164.340/165.860	2013	4	16	12:02:07	39.1534	-82.4574	Working	Alive	Downloaded	2013-04-16 12:02:07	2013-04-16
1936	10	164.340/165.860	2013	4	17	01:02:07	39.1533	-82.4623	Working	Alive	Downloaded	2013-04-17 01:02:07	2013-04-17
1937	10	164.340/165.860	2013	4	17	13:02:07	39.1555	-82.4643	Working	Alive	Downloaded	2013-04-17 13:02:07	2013-04-17
1938	10	164.340/165.860	2013	4	18	02:02:07	39.1535	-82.463	Working	Alive	Downloaded	2013-04-18 02:02:07	2013-04-18
1939	10	164.340/165.860	2013	4	19	03:02:07	39.1542	-82.4633	Working	Alive	Downloaded	2013-04-19 03:02:07	2013-04-19
1940	10	164.340/165.860	2013	4	19	15:02:07	39.1703	-82.4325	Working	Alive	Downloaded	2013-04-19 15:02:07	2013-04-19
1941	10	164.340/165.860	2013	4	20	04:02:07	39.1843	-82.4013	Working	Alive	Downloaded	2013-04-20 04:02:07	2013-04-20
1942	10	164.340/165.860	2013	4	20	16:02:07	39.1839	-82.3993	Working	Alive	Downloaded	2013-04-20 16:02:07	2013-04-20
1943	10	164.340/165.860	2013	4	21	05:02:07	39.1867	-82.4497	Working	Alive	Downloaded	2013-04-21 05:02:07	2013-04-21
1944	10	164.340/165.860	2013	4	21	17:02:07	39.1769	-82.4246	Working	Alive	Downloaded	2013-04-21 17:02:07	2013-04-21
1945	10	164.340/165.860	2013	4	22	06:02:07	39.1783	-82.4347	Working	Alive	Downloaded	2013-04-22 06:02:07	2013-04-22
1946	10	164.340/165.860	2013	4	22	18:02:07	39.1871	-82.4078	Working	Alive	Downloaded	2013-04-22 18:02:07	2013-04-22
1947	10	164.340/165.860	2013	4	23	07:02:07	39.1818	-82.3983	Working	Alive	Downloaded	2013-04-23 07:02:07	2013-04-23
1948	10	164.340/165.860	2013	4	23	19:02:07	39.1811	-82.3993	Working	Alive	Downloaded	2013-04-23 19:02:07	2013-04-23
1949	10	164.340/165.860	2013	4	24	08:02:07	39.1763	-82.4406	Working	Alive	Downloaded	2013-04-24 08:02:07	2013-04-24
1950	10	164.340/165.860	2013	4	24	20:02:07	39.181	-82.4381	Working	Alive	Downloaded	2013-04-24 20:02:07	2013-04-24
1951	10	164.340/165.860	2013	4	25	09:02:07	39.1812	-82.4297	Working	Alive	Downloaded	2013-04-25 09:02:07	2013-04-25
1952	10	164.340/165.860	2013	4	25	21:02:07	39.1619	-82.4327	Working	Alive	Downloaded	2013-04-25 21:02:07	2013-04-25
1953	10	164.340/165.860	2013	4	26	10:02:07	39.1789	-82.4234	Working	Alive	Downloaded	2013-04-26 10:02:07	2013-04-26
1954	10	164.340/165.860	2013	4	26	22:02:07	39.1805	-82.4491	Working	Alive	Downloaded	2013-04-26 22:02:07	2013-04-26
1955	10	164.340/165.860	2013	4	27	11:02:07	39.1793	-82.4283	Working	Alive	Downloaded	2013-04-27 11:02:07	2013-04-27
1956	10	164.340/165.860	2013	4	27	23:02:07	39.1766	-82.4314	Working	Alive	Downloaded	2013-04-27 23:02:07	2013-04-27
1957	10	164.340/165.860	2013	4	28	00:02:07	39.177	-82.4309	Working	Alive	Downloaded	2013-04-28 00:02:07	2013-04-28
1958	10	164.340/165.860	2013	4	28	12:02:07	39.1831	-82.4212	Working	Alive	Downloaded	2013-04-28 12:02:07	2013-04-28
1959	10	164.340/165.860	2013	4	29	01:02:07	39.1837	-82.4016	Working	Alive	Downloaded	2013-04-29 01:02:07	2013-04-29
1960	10	164.340/165.860	2013	4	29	13:02:07	39.1851	-82.4188	Working	Alive	Downloaded	2013-04-29 13:02:07	2013-04-29
1961	10	164.340/165.860	2013	4	30	02:02:07	39.1875	-82.4055	Working	Alive	Downloaded	2013-04-30 02:02:07	2013-04-30
1962	10	164.340/165.860	2013	5	1	03:02:07	39.1754	-82.4213	Working	Alive	Downloaded	2013-05-01 03:02:07	2013-05-01
1963	10	164.340/165.860	2013	5	2	04:02:07	39.165	-82.4306	Working	Alive	Downloaded	2013-05-02 04:02:07	2013-05-02
1964	10	164.340/165.860	2013	5	2	16:02:07	39.1843	-82.4146	Working	Alive	Downloaded	2013-05-02 16:02:07	2013-05-02
1965	10	164.340/165.860	2013	5	3	05:02:07	39.1883	-82.4121	Working	Alive	Downloaded	2013-05-03 05:02:07	2013-05-03
1966	10	164.340/165.860	2013	5	3	17:02:07	39.1809	-82.4321	Working	Alive	Downloaded	2013-05-03 17:02:07	2013-05-03
1967	10	164.340/165.860	2013	5	7	21:02:07	39.1816	-82.4019	Working	Alive	Downloaded	2013-05-07 21:02:07	2013-05-07
1968	10	164.340/165.860	2013	5	7	21:02:07	39.1815	-82.4018	Working	Alive	Downloaded	2013-05-07 21:02:07	2013-05-07
1969	10	164.340/165.860	2013	5	8	10:02:07	39.181	-82.3959	Working	Alive	Downloaded	2013-05-08 10:02:07	2013-05-08
1970	10	164.340/165.860	2013	5	8	22:02:07	39.1769	-82.4035	Working	Alive	Downloaded	2013-05-08 22:02:07	2013-05-08
1971	10	164.340/165.860	2013	5	9	11:02:07	39.1809	-82.3904	Working	Alive	Downloaded	2013-05-09 11:02:07	2013-05-09
1972	10	164.340/165.860	2013	5	9	23:02:07	39.1755	-82.3921	Working	Alive	Downloaded	2013-05-09 23:02:07	2013-05-09
1973	10	164.340/165.860	2013	5	10	00:02:07	39.1754	-82.3923	Working	Alive	Downloaded	2013-05-10 00:02:07	2013-05-10
1974	10	164.340/165.860	2013	5	11	01:02:07	39.1732	-82.3826	Working	Alive	Downloaded	2013-05-11 01:02:07	2013-05-11
1975	10	164.340/165.860	2013	5	11	13:01:50	39.1646	-82.3712	Working	Alive	Downloaded	2013-05-11 13:01:50	2013-05-11
1976	10	164.340/165.860	2013	5	12	02:02:07	39.1646	-82.3715	Working	Alive	Downloaded	2013-05-12 02:02:07	2013-05-12
1977	10	164.340/165.860	2013	5	12	14:02:07	39.1779	-82.391	Working	Alive	Downloaded	2013-05-12 14:02:07	2013-05-12
1978	10	164.340/165.860	2013	5	13	03:01:50	39.1779	-82.391	Working	Alive	Downloaded	2013-05-13 03:01:50	2013-05-13
1979	10	164.340/165.860	2013	5	14	04:02:07	39.1759	-82.3876	Working	Alive	Downloaded	2013-05-14 04:02:07	2013-05-14
1980	10	164.340/165.860	2013	5	15	17:02:07	39.1867	-82.4161	Working	Alive	Downloaded	2013-05-15 17:02:07	2013-05-15
1981	10	164.340/165.860	2013	5	16	06:02:07	39.1863	-82.416	Working	Alive	Downloaded	2013-05-16 06:02:07	2013-05-16
1982	10	164.340/165.860	2013	5	16	18:02:07	39.1849	-82.4156	Working	Alive	Downloaded	2013-05-16 18:02:07	2013-05-16
1983	10	164.340/165.860	2013	5	17	07:02:07	39.1794	-82.4238	Working	Alive	Downloaded	2013-05-17 07:02:07	2013-05-17
1984	10	164.340/165.860	2013	5	17	19:02:07	39.1796	-82.3861	Working	Alive	Downloaded	2013-05-17 19:02:07	2013-05-17
1985	10	164.340/165.860	2013	5	18	08:02:07	39.1805	-82.3998	Working	Alive	Downloaded	2013-05-18 08:02:07	2013-05-18
1986	10	164.340/165.860	2013	5	18	20:02:07	39.1877	-82.4095	Working	Alive	Downloaded	2013-05-18 20:02:07	2013-05-18
1987	10	164.340/165.860	2013	5	19	09:02:07	39.1808	-82.3932	Working	Alive	Downloaded	2013-05-19 09:02:07	2013-05-19
1988	10	164.340/165.860	2013	5	20	22:02:07	39.1957	-82.3952	Working	Alive	Downloaded	2013-05-20 22:02:07	2013-05-20
1989	10	164.340/165.860	2013	5	22	00:02:07	39.1957	-82.3952	Working	Alive	Downloaded	2013-05-22 00:02:07	2013-05-22
1990	10	164.340/165.860	2013	5	23	01:02:07	39.1646	-82.4356	Working	Alive	Downloaded	2013-05-23 01:02:07	2013-05-23
1991	10	164.340/165.860	2013	5	23	13:02:07	39.1823	-82.4148	Working	Alive	Downloaded	2013-05-23 13:02:07	2013-05-23
1992	10	164.340/165.860	2013	5	24	02:02:07	39.1831	-82.4008	Working	Alive	Downloaded	2013-05-24 02:02:07	2013-05-24
1993	10	164.340/165.860	2013	5	24	14:02:07	39.175	-82.4398	Working	Alive	Downloaded	2013-05-24 14:02:07	2013-05-24
1994	10	164.340/165.860	2013	5	25	03:02:07	39.1618	-82.432	Working	Alive	Downloaded	2013-05-25 03:02:07	2013-05-25
1995	10	164.340/165.860	2013	5	25	15:02:07	39.1871	-82.3993	Working	Alive	Downloaded	2013-05-25 15:02:07	2013-05-25
1996	10	164.340/165.860	2013	5	26	04:02:07	39.1831	-82.4006	Working	Alive	Downloaded	2013-05-26 04:02:07	2013-05-26
1997	10	164.340/165.860	2013	5	26	16:02:07	39.1842	-82.4548	Working	Alive	Downloaded	2013-05-26 16:02:07	2013-05-26
1998	10	164.340/165.860	2013	5	27	05:02:07	39.1819	-82.434	Working	Alive	Downloaded	2013-05-27 05:02:07	2013-05-27
1999	10	164.340/165.860	2013	5	27	17:02:07	39.1957	-82.382	Working	Alive	Downloaded	2013-05-27 17:02:07	2013-05-27
2000	10	164.340/165.860	2013	5	28	18:02:07	39.1945	-82.3888	Working	Alive	Downloaded	2013-05-28 18:02:07	2013-05-28
2001	10	164.340/165.860	2013	5	30	20:02:07	39.1736	-82.4292	Working	Alive	Downloaded	2013-05-30 20:02:07	2013-05-30
2002	10	164.340/165.860	2013	5	31	09:02:07	39.1787	-82.4257	Working	Alive	Downloaded	2013-05-31 09:02:07	2013-05-31
2003	10	164.340/165.860	2013	6	2	23:02:07	39.1875	-82.4011	Working	Alive	Downloaded	2013-06-02 23:02:07	2013-06-02
2004	10	164.340/165.860	2013	6	3	00:02:07	39.1871	-82.4014	Working	Alive	Downloaded	2013-06-03 00:02:07	2013-06-03
2005	10	164.340/165.860	2013	6	3	12:02:07	39.1877	-82.4015	Working	Alive	Downloaded	2013-06-03 12:02:07	2013-06-03
2006	10	164.340/165.860	2013	6	4	01:02:07	39.1751	-82.4365	Working	Alive	Downloaded	2013-06-04 01:02:07	2013-06-04
2007	10	164.340/165.860	2013	6	4	13:02:07	39.1762	-82.4318	Working	Alive	Downloaded	2013-06-04 13:02:07	2013-06-04
2008	10	164.340/165.860	2013	6	5	02:01:50	39.1618	-82.4271	Working	Alive	Downloaded	2013-06-05 02:01:50	2013-06-05
2009	10	164.340/165.860	2013	6	5	14:02:07	39.1617	-82.4281	Working	Alive	Downloaded	2013-06-05 14:02:07	2013-06-05
2010	10	164.340/165.860	2013	6	6	03:02:07	39.1629	-82.4269	Working	Alive	Downloaded	2013-06-06 03:02:07	2013-06-06
2011	10	164.340/165.860	2013	6	7	16:02:07	39.1822	-82.4054	Working	Alive	Downloaded	2013-06-07 16:02:07	2013-06-07
2012	10	164.340/165.860	2013	6	8	05:02:07	39.1852	-82.4421	Working	Alive	Downloaded	2013-06-08 05:02:07	2013-06-08
2013	10	164.340/165.860	2013	6	8	17:02:07	39.1837	-82.4118	Working	Alive	Downloaded	2013-06-08 17:02:07	2013-06-08
2014	10	164.340/165.860	2013	6	10	07:02:07	39.1846	-82.4008	Working	Alive	Downloaded	2013-06-10 07:02:07	2013-06-10
2015	10	164.340/165.860	2013	6	11	08:02:07	39.18	-82.3991	Working	Alive	Downloaded	2013-06-11 08:02:07	2013-06-11
2016	10	164.340/165.860	2013	6	12	09:02:07	39.183	-82.4033	Working	Alive	Downloaded	2013-06-12 09:02:07	2013-06-12
2017	10	164.340/165.860	2013	6	13	22:02:07	39.1628	-82.427	Working	Alive	Downloaded	2013-06-13 22:02:07	2013-06-13
2018	10	164.340/165.860	2013	6	14	11:02:07	39.1781	-82.412	Working	Alive	Downloaded	2013-06-14 11:02:07	2013-06-14
2019	10	164.340/165.860	2013	6	14	23:02:07	39.183	-82.3981	Working	Alive	Downloaded	2013-06-14 23:02:07	2013-06-14
2020	10	164.340/165.860	2013	6	15	00:02:07	39.1829	-82.3985	Working	Alive	Downloaded	2013-06-15 00:02:07	2013-06-15
2021	10	164.340/165.860	2013	6	15	12:02:07	39.1966	-82.3947	Working	Alive	Downloaded	2013-06-15 12:02:07	2013-06-15
2022	10	164.340/165.860	2013	6	16	13:02:07	39.1724	-82.4034	Working	Alive	Downloaded	2013-06-16 13:02:07	2013-06-16
2023	10	164.340/165.860	2013	6	17	02:02:07	39.1809	-82.4186	Working	Alive	Downloaded	2013-06-17 02:02:07	2013-06-17
2024	10	164.340/165.860	2013	6	17	14:02:07	39.1707	-82.4418	Working	Alive	Downloaded	2013-06-17 14:02:07	2013-06-17
2025	10	164.340/165.860	2013	6	18	03:02:07	39.1616	-82.4406	Working	Alive	Downloaded	2013-06-18 03:02:07	2013-06-18
2026	10	164.340/165.860	2013	6	18	15:02:07	39.1861	-82.4223	Working	Alive	Downloaded	2013-06-18 15:02:07	2013-06-18
2027	10	164.340/165.860	2013	6	19	04:02:07	39.1866	-82.4106	Working	Alive	Downloaded	2013-06-19 04:02:07	2013-06-19
2028	10	164.340/165.860	2013	6	19	16:02:07	39.1867	-82.4107	Working	Alive	Downloaded	2013-06-19 16:02:07	2013-06-19
2029	10	164.340/165.860	2013	6	20	05:02:07	39.1866	-82.4106	Working	Alive	Downloaded	2013-06-20 05:02:07	2013-06-20
2030	10	164.340/165.860	2013	6	21	06:02:07	39.1866	-82.4107	Working	Alive	Downloaded	2013-06-21 06:02:07	2013-06-21
2031	10	164.340/165.860	2013	6	21	18:01:50	39.187	-82.4108	Working	Alive	Downloaded	2013-06-21 18:01:50	2013-06-21
2032	10	164.340/165.860	2013	6	22	07:02:07	39.1876	-82.3984	Working	Alive	Downloaded	2013-06-22 07:02:07	2013-06-22
2033	10	164.340/165.860	2013	6	23	08:02:07	39.1839	-82.4208	Working	Alive	Downloaded	2013-06-23 08:02:07	2013-06-23
2034	10	164.340/165.860	2013	6	26	11:02:07	39.1659	-82.4127	Working	Alive	Downloaded	2013-06-26 11:02:07	2013-06-26
2035	10	164.340/165.860	2013	6	26	11:02:07	39.1659	-82.4126	Working	Alive	Downloaded	2013-06-26 11:02:07	2013-06-26
2036	10	164.340/165.860	2013	6	26	23:02:07	39.1742	-82.4009	Working	Alive	Downloaded	2013-06-26 23:02:07	2013-06-26
2037	10	164.340/165.860	2013	6	27	00:02:07	39.18	-82.3989	Working	Alive	Downloaded	2013-06-27 00:02:07	2013-06-27
2038	10	164.340/165.860	2013	6	27	12:02:07	39.1862	-82.4002	Working	Alive	Downloaded	2013-06-27 12:02:07	2013-06-27
2039	10	164.340/165.860	2013	6	28	01:02:07	39.1848	-82.4212	Working	Alive	Downloaded	2013-06-28 01:02:07	2013-06-28
2040	10	164.340/165.860	2013	6	28	13:02:07	39.1927	-82.4114	Working	Alive	Downloaded	2013-06-28 13:02:07	2013-06-28
2041	10	164.340/165.860	2013	6	29	02:02:07	39.1785	-82.4205	Working	Alive	Downloaded	2013-06-29 02:02:07	2013-06-29
2042	10	164.340/165.860	2013	6	29	14:02:07	39.1835	-82.3942	Working	Alive	Downloaded	2013-06-29 14:02:07	2013-06-29
2043	10	164.340/165.860	2013	6	30	03:02:07	39.1798	-82.4061	Working	Alive	Downloaded	2013-06-30 03:02:07	2013-06-30
2044	10	164.340/165.860	2013	6	30	15:02:07	39.1936	-82.3961	Working	Alive	Downloaded	2013-06-30 15:02:07	2013-06-30
2045	10	164.340/165.860	2013	7	1	04:02:07	39.1799	-82.4284	Working	Alive	Downloaded	2013-07-01 04:02:07	2013-07-01
2046	10	164.340/165.860	2013	7	2	05:02:07	39.1635	-82.4479	Working	Alive	Downloaded	2013-07-02 05:02:07	2013-07-02
2047	10	164.340/165.860	2013	7	3	06:02:07	39.1739	-82.4314	Working	Alive	Downloaded	2013-07-03 06:02:07	2013-07-03
2048	10	164.340/165.860	2013	7	4	19:02:07	39.1803	-82.3982	Working	Alive	Downloaded	2013-07-04 19:02:07	2013-07-04
2049	10	164.340/165.860	2013	7	5	08:02:07	39.1911	-82.3977	Working	Alive	Downloaded	2013-07-05 08:02:07	2013-07-05
2050	10	164.340/165.860	2013	7	5	20:02:07	39.1879	-82.4127	Working	Alive	Downloaded	2013-07-05 20:02:07	2013-07-05
2051	10	164.340/165.860	2013	7	6	09:02:07	39.1871	-82.4168	Working	Alive	Downloaded	2013-07-06 09:02:07	2013-07-06
2052	10	164.340/165.860	2013	7	7	10:02:07	39.1691	-82.4154	Working	Alive	Downloaded	2013-07-07 10:02:07	2013-07-07
2053	10	164.340/165.860	2013	7	8	11:02:07	39.183	-82.395	Working	Alive	Downloaded	2013-07-08 11:02:07	2013-07-08
2054	10	164.340/165.860	2013	7	8	23:02:07	39.1855	-82.4026	Working	Alive	Downloaded	2013-07-08 23:02:07	2013-07-08
2055	10	164.340/165.860	2013	7	9	00:02:07	39.1861	-82.4025	Working	Alive	Downloaded	2013-07-09 00:02:07	2013-07-09
2056	10	164.340/165.860	2013	7	9	12:02:07	39.185	-82.4206	Working	Alive	Downloaded	2013-07-09 12:02:07	2013-07-09
2057	10	164.340/165.860	2013	7	10	01:02:07	39.1823	-82.4575	Working	Alive	Downloaded	2013-07-10 01:02:07	2013-07-10
2058	10	164.340/165.860	2013	7	10	13:02:07	39.1833	-82.4569	Working	Alive	Downloaded	2013-07-10 13:02:07	2013-07-10
2059	10	164.340/165.860	2013	7	11	02:02:07	39.1812	-82.4514	Working	Alive	Downloaded	2013-07-11 02:02:07	2013-07-11
2060	10	164.340/165.860	2013	7	11	14:02:07	39.1813	-82.4297	Working	Alive	Downloaded	2013-07-11 14:02:07	2013-07-11
2061	10	164.340/165.860	2013	7	12	03:02:07	39.1741	-82.4351	Working	Alive	Downloaded	2013-07-12 03:02:07	2013-07-12
2062	10	164.340/165.860	2013	7	12	15:02:07	39.1822	-82.408	Working	Alive	Downloaded	2013-07-12 15:02:07	2013-07-12
2063	10	164.340/165.860	2013	7	13	04:02:07	39.1903	-82.4047	Working	Alive	Downloaded	2013-07-13 04:02:07	2013-07-13
2064	10	164.340/165.860	2013	7	15	18:02:07	39.1803	-82.398	Working	Alive	Downloaded	2013-07-15 18:02:07	2013-07-15
2065	10	164.340/165.860	2013	7	16	07:02:07	39.1785	-82.411	Working	Alive	Downloaded	2013-07-16 07:02:07	2013-07-16
2066	10	164.340/165.860	2013	7	21	00:02:07	39.1683	-82.4198	Working	Alive	Downloaded	2013-07-21 00:02:07	2013-07-21
2067	10	164.340/165.860	2013	7	21	00:02:07	39.1682	-82.4197	Working	Alive	Downloaded	2013-07-21 00:02:07	2013-07-21
2068	10	164.340/165.860	2013	7	25	16:02:07	39.182	-82.4132	Quit dl'ing; recapt winter wearing only strap of collar	Alive	Downloaded	2013-07-25 16:02:07	2013-07-25
2069	10	164.340/165.860	2014	2	26	15:13:00	39.2027	-82.3862	Working	Alive	Downloaded	2014-02-26 15:13:00	2014-02-26
2070	10	164.340/165.860	2014	2	26	18:00:00	39.2029	-82.3851	Working	Alive	Downloaded	2014-02-26 18:00:00	2014-02-26
2071	10	164.340/165.860	2014	2	27	18:00:00	39.207	-82.3883	Working	Alive	Downloaded	2014-02-27 18:00:00	2014-02-27
2072	10	164.340/165.860	2014	2	28	06:00:00	39.2061	-82.3489	Working	Alive	Downloaded	2014-02-28 06:00:00	2014-02-28
2073	10	164.340/165.860	2014	2	28	18:00:00	39.2099	-82.3503	Working	Alive	Downloaded	2014-02-28 18:00:00	2014-02-28
2074	10	164.340/165.860	2014	3	1	06:00:00	39.2129	-82.3654	Working	Alive	Downloaded	2014-03-01 06:00:00	2014-03-01
2075	10	164.340/165.860	2014	3	1	18:00:00	39.2222	-82.3675	Working	Alive	Downloaded	2014-03-01 18:00:00	2014-03-01
2076	10	164.340/165.860	2014	3	2	09:00:00	39.2103	-82.3633	Working	Alive	Downloaded	2014-03-02 09:00:00	2014-03-02
2077	10	164.340/165.860	2014	3	4	21:00:00	39.2171	-82.3739	Working	Alive	Downloaded	2014-03-04 21:00:00	2014-03-04
2078	10	164.340/165.860	2014	3	5	09:00:00	39.2181	-82.3664	Working	Alive	Downloaded	2014-03-05 09:00:00	2014-03-05
2079	10	164.340/165.860	2014	3	5	21:00:00	39.2182	-82.3647	Working	Alive	Downloaded	2014-03-05 21:00:00	2014-03-05
2080	10	164.340/165.860	2014	3	6	00:00:00	39.2099	-82.3523	Working	Alive	Downloaded	2014-03-06	2014-03-06
2081	10	164.340/165.860	2014	3	6	12:00:00	39.2111	-82.356	Working	Alive	Downloaded	2014-03-06 12:00:00	2014-03-06
2082	10	164.340/165.860	2014	3	7	00:00:00	39.2127	-82.3649	Working	Alive	Downloaded	2014-03-07	2014-03-07
2083	10	164.340/165.860	2014	3	7	12:00:00	39.2126	-82.365	Working	Alive	Downloaded	2014-03-07 12:00:00	2014-03-07
2084	10	164.340/165.860	2014	3	8	00:00:00	39.213	-82.3647	Working	Alive	Downloaded	2014-03-08	2014-03-08
2085	10	164.340/165.860	2014	3	8	12:00:00	39.2128	-82.3649	Working	Alive	Downloaded	2014-03-08 12:00:00	2014-03-08
2086	10	164.340/165.860	2014	3	9	00:00:00	39.2254	-82.3886	Working	Alive	Downloaded	2014-03-09	2014-03-09
2087	10	164.340/165.860	2014	3	9	12:00:00	39.2258	-82.3716	Working	Alive	Downloaded	2014-03-09 12:00:00	2014-03-09
2088	10	164.340/165.860	2014	3	10	03:00:00	39.225	-82.3874	Working	Alive	Downloaded	2014-03-10 03:00:00	2014-03-10
2089	10	164.340/165.860	2014	3	10	15:00:00	39.2207	-82.3807	Working	Alive	Downloaded	2014-03-10 15:00:00	2014-03-10
2090	10	164.340/165.860	2014	3	11	03:00:00	39.2062	-82.3724	Working	Alive	Downloaded	2014-03-11 03:00:00	2014-03-11
2091	10	164.340/165.860	2014	3	11	15:00:00	39.21	-82.3485	Working	Alive	Downloaded	2014-03-11 15:00:00	2014-03-11
2092	10	164.340/165.860	2014	3	12	03:00:00	39.2064	-82.3499	Working	Alive	Downloaded	2014-03-12 03:00:00	2014-03-12
2093	10	164.340/165.860	2014	3	12	15:00:00	39.2125	-82.3451	Working	Alive	Downloaded	2014-03-12 15:00:00	2014-03-12
2094	10	164.340/165.860	2014	3	13	03:00:00	39.2119	-82.3539	Working	Alive	Downloaded	2014-03-13 03:00:00	2014-03-13
2095	10	164.340/165.860	2014	3	13	15:00:00	39.214	-82.3785	Working	Alive	Downloaded	2014-03-13 15:00:00	2014-03-13
2096	10	164.340/165.860	2014	3	14	06:00:00	39.2261	-82.3587	Working	Alive	Downloaded	2014-03-14 06:00:00	2014-03-14
2097	10	164.340/165.860	2014	3	14	18:00:00	39.224	-82.3722	Working	Alive	Downloaded	2014-03-14 18:00:00	2014-03-14
2098	10	164.340/165.860	2014	3	15	06:00:00	39.2061	-82.3804	Working	Alive	Downloaded	2014-03-15 06:00:00	2014-03-15
2099	10	164.340/165.860	2014	3	15	18:00:00	39.2105	-82.3481	Working	Alive	Downloaded	2014-03-15 18:00:00	2014-03-15
2100	10	164.340/165.860	2014	3	16	06:00:00	39.2195	-82.39	Working	Alive	Downloaded	2014-03-16 06:00:00	2014-03-16
2101	10	164.340/165.860	2014	3	16	18:00:00	39.2193	-82.3883	Working	Alive	Downloaded	2014-03-16 18:00:00	2014-03-16
2102	10	164.340/165.860	2014	3	17	06:00:00	39.2076	-82.3756	Working	Alive	Downloaded	2014-03-17 06:00:00	2014-03-17
2103	10	164.340/165.860	2014	3	17	18:00:00	39.2159	-82.3676	Working	Alive	Downloaded	2014-03-17 18:00:00	2014-03-17
2104	10	164.340/165.860	2014	3	18	09:00:00	39.2051	-82.3729	Working	Alive	Downloaded	2014-03-18 09:00:00	2014-03-18
2105	10	164.340/165.860	2014	3	19	09:00:00	39.2133	-82.384	Working	Alive	Downloaded	2014-03-19 09:00:00	2014-03-19
2106	10	164.340/165.860	2014	3	19	21:00:00	39.2161	-82.3752	Working	Alive	Downloaded	2014-03-19 21:00:00	2014-03-19
2107	10	164.340/165.860	2014	3	20	09:00:00	39.2328	-82.378	Working	Alive	Downloaded	2014-03-20 09:00:00	2014-03-20
2108	10	164.340/165.860	2014	3	20	21:00:00	39.2187	-82.3872	Working	Alive	Downloaded	2014-03-20 21:00:00	2014-03-20
2109	10	164.340/165.860	2014	3	21	09:00:00	39.2116	-82.3933	Working	Alive	Downloaded	2014-03-21 09:00:00	2014-03-21
2110	10	164.340/165.860	2014	3	21	21:00:00	39.2172	-82.3918	Working	Alive	Downloaded	2014-03-21 21:00:00	2014-03-21
2111	10	164.340/165.860	2014	3	22	00:00:00	39.2077	-82.3891	Working	Alive	Downloaded	2014-03-22	2014-03-22
2112	10	164.340/165.860	2014	3	22	12:00:00	39.2106	-82.3555	Working	Alive	Downloaded	2014-03-22 12:00:00	2014-03-22
2113	10	164.340/165.860	2014	3	23	00:00:00	39.2135	-82.3441	Working	Alive	Downloaded	2014-03-23	2014-03-23
2114	10	164.340/165.860	2014	3	23	12:00:00	39.2193	-82.397	Working	Alive	Downloaded	2014-03-23 12:00:00	2014-03-23
2115	10	164.340/165.860	2014	3	24	12:00:00	39.2136	-82.3656	Working	Alive	Downloaded	2014-03-24 12:00:00	2014-03-24
2116	10	164.340/165.860	2014	3	25	00:00:00	39.2243	-82.3614	Working	Alive	Downloaded	2014-03-25	2014-03-25
2117	10	164.340/165.860	2014	3	25	12:00:00	39.2082	-82.3748	Working	Alive	Downloaded	2014-03-25 12:00:00	2014-03-25
2118	10	164.340/165.860	2014	3	26	03:00:00	39.216	-82.3874	Working	Alive	Downloaded	2014-03-26 03:00:00	2014-03-26
2119	10	164.340/165.860	2014	3	26	15:00:00	39.2192	-82.3873	Working	Alive	Downloaded	2014-03-26 15:00:00	2014-03-26
2120	10	164.340/165.860	2014	3	29	15:00:00	39.2115	-82.3642	Working	Alive	Downloaded	2014-03-29 15:00:00	2014-03-29
2121	10	164.340/165.860	2014	3	30	06:00:00	39.2187	-82.3672	Working	Alive	Downloaded	2014-03-30 06:00:00	2014-03-30
2122	10	164.340/165.860	2014	3	31	06:00:00	39.2093	-82.4027	Working	Alive	Downloaded	2014-03-31 06:00:00	2014-03-31
2123	10	164.340/165.860	2014	3	31	18:00:00	39.2046	-82.3895	Working	Alive	Downloaded	2014-03-31 18:00:00	2014-03-31
2124	10	164.340/165.860	2014	4	2	18:00:00	39.2104	-82.3537	Working	Alive	Downloaded	2014-04-02 18:00:00	2014-04-02
2125	10	164.340/165.860	2014	4	3	09:00:00	39.2263	-82.3745	Working	Alive	Downloaded	2014-04-03 09:00:00	2014-04-03
2126	10	164.340/165.860	2014	4	5	09:00:00	39.2125	-82.3489	Working	Alive	Downloaded	2014-04-05 09:00:00	2014-04-05
2127	10	164.340/165.860	2014	4	5	09:00:00	39.2125	-82.3489	Working	Alive	Downloaded	2014-04-05 09:00:00	2014-04-05
2128	10	164.340/165.860	2014	4	7	12:00:00	39.2205	-82.3928	Working	Alive	Downloaded	2014-04-07 12:00:00	2014-04-07
2129	10	164.340/165.860	2014	4	7	12:00:00	39.2205	-82.3928	Working	Alive	Downloaded	2014-04-07 12:00:00	2014-04-07
2130	10	164.340/165.860	2014	4	8	12:00:00	39.2074	-82.3756	Working	Alive	Downloaded	2014-04-08 12:00:00	2014-04-08
2131	10	164.340/165.860	2014	4	8	12:00:00	39.2074	-82.3756	Working	Alive	Downloaded	2014-04-08 12:00:00	2014-04-08
2132	10	164.340/165.860	2014	4	10	00:00:00	39.2269	-82.3584	Working	Alive	Downloaded	2014-04-10	2014-04-10
2133	10	164.340/165.860	2014	4	10	12:00:00	39.2043	-82.3725	Working	Alive	Downloaded	2014-04-10 12:00:00	2014-04-10
2134	10	164.340/165.860	2014	4	11	03:00:00	39.2067	-82.3807	Working	Alive	Downloaded	2014-04-11 03:00:00	2014-04-11
2135	10	164.340/165.860	2014	4	12	03:00:00	39.2217	-82.3985	Working	Alive	Downloaded	2014-04-12 03:00:00	2014-04-12
2136	10	164.340/165.860	2014	4	13	03:00:00	39.2154	-82.373	Working	Alive	Downloaded	2014-04-13 03:00:00	2014-04-13
2137	10	164.340/165.860	2014	4	14	03:00:00	39.2046	-82.3477	Working	Alive	Downloaded	2014-04-14 03:00:00	2014-04-14
2138	10	164.340/165.860	2014	4	14	15:00:00	39.2254	-82.367	Working	Alive	Downloaded	2014-04-14 15:00:00	2014-04-14
2139	10	164.340/165.860	2014	4	15	06:00:00	39.2073	-82.3904	Working	Alive	Downloaded	2014-04-15 06:00:00	2014-04-15
2140	10	164.340/165.860	2014	4	16	06:00:00	39.2133	-82.3954	Working	Alive	Downloaded	2014-04-16 06:00:00	2014-04-16
2141	10	164.340/165.860	2014	4	16	18:00:00	39.213	-82.3667	Working	Alive	Downloaded	2014-04-16 18:00:00	2014-04-16
2142	10	164.340/165.860	2014	4	17	06:00:00	39.2139	-82.3633	Working	Alive	Downloaded	2014-04-17 06:00:00	2014-04-17
2143	10	164.340/165.860	2014	4	18	06:00:00	39.2049	-82.3539	Working	Alive	Downloaded	2014-04-18 06:00:00	2014-04-18
2144	10	164.340/165.860	2014	4	18	18:00:00	39.2138	-82.3686	Working	Alive	Downloaded	2014-04-18 18:00:00	2014-04-18
2145	10	164.340/165.860	2014	4	22	09:00:00	39.2226	-82.3644	Working	Alive	Downloaded	2014-04-22 09:00:00	2014-04-22
2146	10	164.340/165.860	2014	4	22	21:00:00	39.21	-82.3623	Working	Alive	Downloaded	2014-04-22 21:00:00	2014-04-22
2147	10	164.340/165.860	2014	4	23	00:00:00	39.2106	-82.3544	Working	Alive	Downloaded	2014-04-23	2014-04-23
2148	10	164.340/165.860	2014	4	23	12:00:00	39.2039	-82.3716	Working	Alive	Downloaded	2014-04-23 12:00:00	2014-04-23
2149	10	164.340/165.860	2014	4	24	00:00:00	39.2067	-82.3699	Working	Alive	Downloaded	2014-04-24	2014-04-24
2150	10	164.340/165.860	2014	4	24	12:00:00	39.2194	-82.3863	Working	Alive	Downloaded	2014-04-24 12:00:00	2014-04-24
2151	10	164.340/165.860	2014	4	25	00:00:00	39.2068	-82.3699	Working	Alive	Downloaded	2014-04-25	2014-04-25
2152	10	164.340/165.860	2014	4	26	12:00:00	39.2194	-82.386	Working	Alive	Downloaded	2014-04-26 12:00:00	2014-04-26
2153	10	164.340/165.860	2014	4	27	03:00:00	39.208	-82.3852	Working	Alive	Downloaded	2014-04-27 03:00:00	2014-04-27
2154	10	164.340/165.860	2014	4	28	03:00:00	39.2081	-82.35	Working	Alive	Downloaded	2014-04-28 03:00:00	2014-04-28
2155	10	164.340/165.860	2014	4	28	15:00:00	39.2216	-82.3708	Working	Alive	Downloaded	2014-04-28 15:00:00	2014-04-28
2156	10	164.340/165.860	2014	5	2	06:00:00	39.2029	-82.3712	Working	Alive	Downloaded	2014-05-02 06:00:00	2014-05-02
2157	10	164.340/165.860	2014	5	3	06:00:00	39.2212	-82.3904	Working	Alive	Downloaded	2014-05-03 06:00:00	2014-05-03
2158	10	164.340/165.860	2014	5	3	18:00:00	39.2146	-82.3713	Working	Alive	Downloaded	2014-05-03 18:00:00	2014-05-03
2159	10	164.340/165.860	2014	5	4	06:00:00	39.2264	-82.3694	Working	Alive	Downloaded	2014-05-04 06:00:00	2014-05-04
2160	10	164.340/165.860	2014	6	9	09:00:00	39.2176	-82.3851	Working	Alive	Downloaded	2014-06-09 09:00:00	2014-06-09
2161	11	164.38	2013	2	12	21:02:07	39.728	-81.6811	Working	Alive	Downloaded	2013-02-12 21:02:07	2013-02-12
2162	11	164.38	2013	2	13	10:02:07	39.7349	-81.6828	Working	Alive	Downloaded	2013-02-13 10:02:07	2013-02-13
2163	11	164.38	2013	2	13	22:02:07	39.7355	-81.6812	Working	Alive	Downloaded	2013-02-13 22:02:07	2013-02-13
2164	11	164.38	2013	2	14	11:02:07	39.74	-81.682	Working	Alive	Downloaded	2013-02-14 11:02:07	2013-02-14
2165	11	164.38	2013	2	14	23:02:07	39.7381	-81.6822	Working	Alive	Downloaded	2013-02-14 23:02:07	2013-02-14
2166	11	164.38	2013	2	15	00:02:07	39.7437	-81.6908	Working	Alive	Downloaded	2013-02-15 00:02:07	2013-02-15
2167	11	164.38	2013	2	15	12:02:07	39.7357	-81.7168	Working	Alive	Downloaded	2013-02-15 12:02:07	2013-02-15
2168	11	164.38	2013	2	16	01:02:07	39.7364	-81.7079	Working	Alive	Downloaded	2013-02-16 01:02:07	2013-02-16
2169	11	164.38	2013	2	16	13:02:07	39.7303	-81.6954	Working	Alive	Downloaded	2013-02-16 13:02:07	2013-02-16
2170	11	164.38	2013	2	17	02:02:07	39.7321	-81.7207	Working	Alive	Downloaded	2013-02-17 02:02:07	2013-02-17
2171	11	164.38	2013	2	17	14:02:07	39.7355	-81.6761	Working	Alive	Downloaded	2013-02-17 14:02:07	2013-02-17
2172	11	164.38	2013	2	18	03:02:07	39.7289	-81.7172	Working	Alive	Downloaded	2013-02-18 03:02:07	2013-02-18
2173	11	164.38	2013	2	18	15:02:07	39.731	-81.6974	Working	Alive	Downloaded	2013-02-18 15:02:07	2013-02-18
2174	11	164.38	2013	2	19	04:02:07	39.7325	-81.6962	Working	Alive	Downloaded	2013-02-19 04:02:07	2013-02-19
2175	11	164.38	2013	2	19	16:02:07	39.7321	-81.6957	Working	Alive	Downloaded	2013-02-19 16:02:07	2013-02-19
2176	11	164.38	2013	2	20	05:02:07	39.7323	-81.6947	Working	Alive	Downloaded	2013-02-20 05:02:07	2013-02-20
2177	11	164.38	2013	2	20	17:02:07	39.7295	-81.735	Working	Alive	Downloaded	2013-02-20 17:02:07	2013-02-20
2178	11	164.38	2013	2	21	06:02:07	39.7397	-81.7294	Working	Alive	Downloaded	2013-02-21 06:02:07	2013-02-21
2179	11	164.38	2013	2	21	18:02:07	39.7275	-81.7066	Working	Alive	Downloaded	2013-02-21 18:02:07	2013-02-21
2180	11	164.38	2013	2	22	19:02:07	39.7356	-81.6814	Working	Alive	Downloaded	2013-02-22 19:02:07	2013-02-22
2181	11	164.38	2013	2	23	08:02:07	39.7336	-81.681	Working	Alive	Downloaded	2013-02-23 08:02:07	2013-02-23
2182	11	164.38	2013	2	23	20:02:07	39.7397	-81.7038	Working	Alive	Downloaded	2013-02-23 20:02:07	2013-02-23
[truncated: 4,210 more rows]
